# Supplementary material for: Exploring Disease Resistance in Pepper (Capsicum spp.) Germplasm Collection Using Fluidigm SNP Genotyping
Source: Plants (Basel). 2024 May 13;13(10):1344. doi: 10.3390/plants13101344 (PMC11125113; doi:10.3390/plants13101344)
Supplement: Supplementary file 1 [file plants-13-01344-s001.zip]

Archive with 1 entries (1 files):
- plants-2960190-supplementary.xlsx
