# Supplementary material for: Exploring Disease Resistance in Pepper (Capsicum spp.) Germplasm Collection Using Fluidigm SNP Genotyping
Source: Plants (Basel). 2024 May 13;13(10):1344. doi: 10.3390/plants13101344 (PMC11125113; doi:10.3390/plants13101344)
Supplement: Supplementary file 1 [file plants-13-01344-s001.zip › plants-2960190-supplementary.xlsx]

## Sheet: Table S1
ID	IT Number	Bs2	Bs3-1	Bs3-2	CA09g12180	CA09g19170	CcR9	Cmr1-2	L1-3K(TMV)	L4(TMV)	Ltr4.1-40344	Ltr4.2-56301	Ltr4.2-585119	M3-2	M3-3	pvr1	pvr2 (123457)	pvr2(689)	Pvr4-20172-2	TSW1-4	Species	Origin
1	32406	S	R	S	S	S	S	S	R	S	S	S	S	S	S	S	S	S	R	S	Capsicum annuum	Unknown
2	32407	S	R	R	S	S	S	R	S	S	S	S	S	S	S	S	R	S	R	S	Capsicum annuum	Turkiye
3	32408	S	R	S	S	S	S	S	Invalid	S	S	S	S	S	S	S	S	S	R	S	Capsicum annuum	Turkiye
4	32409	S	R	S	S	S	S	S	S	S	S	S	S	S	S	S	S	S	R	S	Capsicum annuum	India
5	32410	S	S	S	S	S	S	S	Invalid	S	S	S	S	S	S	S	S	S	R	S	Capsicum annuum	Unknown
6	32413	S	S	S	S	S	S	R	S	S	S	S	S	S	S	S	R	S	R	S	Capsicum annuum	Unknown
7	32414	S	R	R	S	S	S	S	S	S	S	S	S	S	S	S	S	S	R	S	Capsicum annuum	South Korea
8	32418	S	R	R	S	S	S	R	S	S	S	S	S	S	S	S	H	S	R	S	Capsicum annuum	South Korea
9	32503	S	R	R	S	S	S	R	S	S	S	S	S	S	S	S	S	S	R	S	Capsicum annuum	South Korea
10	32504	S	S	S	S	S	S	S	S	S	S	S	S	S	S	S	S	S	S	S	Capsicum annuum	Unknown
11	32505	S	R	R	S	S	S	R	S	S	S	S	S	S	S	S	S	S	S	S	Capsicum annuum	Unknown
12	32506	S	R	R	S	S	S	R	S	S	S	S	S	S	S	S	S	S	R	S	Capsicum annuum	Unknown
13	32507	S	R	R	S	S	S	R	S	S	S	S	S	S	S	S	S	S	R	S	Capsicum annuum	Unknown
14	32508	S	Invalid	Invalid	S	S	S	R	S	S	S	S	S	S	S	S	S	S	H	S	Capsicum annuum	Unknown
15	32509	S	R	R	S	S	S	R	S	S	S	S	S	S	S	S	S	S	R	S	Capsicum annuum	Unknown
16	32510	S	R	R	S	S	S	R	S	S	S	S	S	S	S	S	S	S	R	S	Capsicum annuum	Unknown
17	32511	S	R	R	S	S	S	R	S	S	S	S	S	S	S	S	S	S	R	S	Capsicum annuum	India
18	32512	S	R	R	S	S	S	R	S	S	S	S	S	S	S	S	S	S	R	S	Capsicum annuum	Peru
19	32513	S	R	R	S	S	S	S	S	S	S	S	S	S	S	S	R	S	R	S	Capsicum annuum	Peru
20	32523	S	S	S	S	S	S	S	S	S	S	S	S	S	S	S	R	S	R	S	Capsicum annuum	India
21	32526	S	S	S	S	S	S	S	S	S	S	S	S	S	S	S	S	S	R	S	Capsicum annuum	Unknown
22	100761	S	R	R	S	S	S	R	S	S	S	S	S	S	S	S	R	S	R	S	Capsicum annuum	South Korea
23	134925	S	R	R	S	S	S	R	S	S	S	S	S	S	S	S	R	S	H	S	Capsicum annuum	Hungary
24	134926	S	R	R	S	S	S	S	S	S	S	S	S	S	S	S	S	S	R	S	Capsicum annuum	Hungary
25	134927	S	R	R	S	S	S	S	S	S	S	S	S	S	S	S	S	S	R	S	Capsicum annuum	Hungary
26	136602	S	R	S	S	S	S	S	S	S	S	S	S	S	S	S	S	S	R	S	Capsicum annuum	Nepal
27	136606	S	S	S	S	S	S	S	S	S	S	S	S	S	S	S	S	S	R	S	Capsicum annuum	Nepal
28	136607	S	S	S	S	S	S	S	S	S	S	S	S	S	S	S	S	S	R	S	Capsicum annuum	Nepal
29	136608	S	S	S	S	S	S	S	S	S	S	S	S	S	S	S	S	S	R	S	Capsicum annuum	Nepal
30	136611	S	S	S	S	S	S	S	S	S	S	S	S	S	S	S	S	S	S	S	Capsicum annuum	Nepal
31	136614	S	S	S	S	S	S	S	S	S	S	S	S	S	S	S	H	S	R	S	Capsicum annuum	Nepal
32	136627	S	R	R	S	S	S	S	S	S	S	S	S	S	S	S	S	S	R	S	Capsicum annuum	Nepal
33	136632	S	S	S	S	S	S	S	S	S	S	S	S	S	S	S	R	S	S	S	Capsicum annuum	Nepal
34	136646	S	R	R	S	S	S	R	S	S	S	S	S	S	S	S	R	S	S	S	Capsicum annuum	Nepal
35	158278	S	R	R	S	S	S	S	S	S	S	S	S	S	S	S	R	S	S	S	Capsicum annuum	Malaysia
36	158279	S	S	S	S	S	S	S	R	S	S	S	S	S	S	S	R	S	R	S	Capsicum annuum	Malaysia
37	158287	S	S	S	S	S	S	R	S	S	S	S	S	S	S	S	S	S	R	S	Capsicum annuum	United States
38	158296	S	R	S	S	S	S	S	S	S	S	S	S	S	S	S	S	S	R	S	Capsicum annuum	Unknown
39	158297	S	R	R	S	S	S	S	S	S	S	S	S	S	S	S	S	S	R	S	Capsicum annuum	Unknown
40	158299	S	S	S	S	S	S	S	S	S	S	S	S	S	S	S	S	S	R	S	Capsicum annuum	Unknown
41	158300	S	R	R	S	S	S	S	S	S	S	S	S	S	S	S	S	S	R	S	Capsicum annuum	Unknown
42	158306	R	S	S	R	R	R	S	R	S	S	S	S	S	S	S	S	S	R	S	Capsicum annuum	Unknown
43	158308	S	R	R	S	S	S	S	S	S	S	S	S	S	S	S	S	S	R	S	Capsicum annuum	Unknown
44	158309	S	R	R	S	S	S	Invalid	S	S	S	S	S	S	S	S	S	S	R	S	Capsicum annuum	Unknown
45	158318	S	S	S	S	S	S	S	Invalid	S	S	S	S	S	S	S	R	S	R	S	Capsicum annuum	Guatemala
46	158319	S	S	S	S	S	S	S	S	S	S	S	S	S	S	S	S	S	S	S	Capsicum annuum	Colombia
47	158330	S	R	S	S	S	S	S	S	S	S	S	S	S	S	S	R	S	S	S	Capsicum annuum	Unknown
48	158331	S	S	S	S	S	S	S	S	S	S	S	S	S	S	S	S	S	S	S	Capsicum annuum	Unknown
49	158332	S	R	S	S	S	S	S	S	S	S	S	S	S	S	S	R	S	S	S	Capsicum annuum	Unknown
50	158337	S	H	H	S	S	S	H	S	S	S	S	S	S	S	S	R	S	R	S	Capsicum annuum	Netherlands
51	158338	S	S	S	S	S	S	S	S	S	S	S	S	S	S	S	S	S	R	S	Capsicum annuum	Netherlands
52	158345	S	H	H	S	S	S	H	S	S	S	S	S	S	S	S	S	S	R	S	Capsicum annuum	France
53	158346	S	S	S	S	S	S	S	R	S	S	S	S	S	S	S	S	S	R	S	Capsicum annuum	France
54	158348	S	S	S	S	S	S	S	R	S	S	S	S	S	S	S	S	S	R	S	Capsicum annuum	Turkiye
55	158349	S	S	S	S	S	S	S	R	S	S	S	S	S	S	S	S	S	R	S	Capsicum annuum	Taiwan
56	158352	S	R	H	S	S	S	S	S	S	S	S	S	S	S	S	H	S	R	S	Capsicum annuum	South Korea
57	158355	S	R	R	S	S	S	S	S	S	S	S	S	S	S	S	S	S	R	S	Capsicum annuum	Russia
58	158356	S	H	H	S	S	S	S	S	S	S	S	S	S	S	S	H	S	H	S	Capsicum annuum	Japan
59	158357	S	R	R	S	S	S	S	S	S	S	S	S	S	S	S	R	S	H	S	Capsicum annuum	Czechoslovakia
60	158358	S	R	R	S	S	S	S	S	S	S	S	S	S	S	S	R	S	R	S	Capsicum annuum	Czechoslovakia
61	158359	S	R	R	S	S	S	S	S	S	S	S	S	S	S	S	S	S	R	S	Capsicum annuum	Italy
62	158360	S	R	R	S	S	S	H	S	S	S	S	S	S	S	S	H	S	R	S	Capsicum annuum	China
63	158361	S	S	S	S	S	S	S	S	S	S	S	S	S	S	S	S	S	S	S	Capsicum annuum	Guatemala
64	158362	S	S	S	S	S	S	S	S	S	S	S	S	S	S	S	S	S	R	S	Capsicum annuum	Italy
65	158363	S	R	R	S	S	S	S	S	S	S	S	S	S	S	S	S	S	R	S	Capsicum annuum	Canada
66	158366	S	R	R	S	S	S	R	S	S	S	S	S	S	S	S	S	S	R	S	Capsicum annuum	China
67	158367	S	S	S	S	S	S	S	S	S	S	S	S	S	S	S	H	S	R	S	Capsicum annuum	Turkiye
68	158368	S	S	S	S	S	S	S	S	S	S	S	S	S	S	S	S	S	R	S	Capsicum annuum	Portugal
69	158369	S	S	S	S	S	S	S	S	S	S	S	S	S	S	S	S	S	R	S	Capsicum annuum	United Kingdom
70	158371	S	R	R	S	S	S	S	S	S	S	S	S	S	S	S	S	S	R	S	Capsicum annuum	Portugal
71	158372	S	R	S	S	S	S	S	S	S	S	S	S	S	S	S	S	S	R	S	Capsicum annuum	France
72	158373	S	S	S	S	S	S	S	S	S	S	S	S	S	S	S	S	S	R	S	Capsicum annuum	Greece
73	158374	S	H	H	S	S	S	S	S	S	S	S	S	S	S	S	H	S	H	S	Capsicum annuum	Mexico
74	158375	S	S	S	S	S	S	S	S	S	S	S	S	S	S	S	S	S	R	S	Capsicum annuum	Belgium
75	158376	S	S	S	S	S	S	S	S	S	S	S	S	S	S	S	S	S	R	S	Capsicum annuum	Mexico
76	158377	S	S	S	S	S	S	S	S	S	S	S	S	S	S	S	S	S	R	S	Capsicum annuum	Japan
77	158378	S	R	S	S	S	S	R	S	S	S	S	S	S	S	S	R	R	R	S	Capsicum annuum	Zambia
78	158380	S	S	S	S	S	S	S	S	S	S	S	S	S	S	S	S	S	R	S	Capsicum annuum	Unknown
79	158383	S	R	R	S	S	S	S	S	S	S	S	S	S	S	S	S	S	R	S	Capsicum annuum	Bulgaria
80	158384	S	H	H	S	S	S	H	S	S	S	S	S	S	S	S	S	S	H	S	Capsicum annuum	Bulgaria
81	158385	S	R	R	S	S	S	S	S	S	S	S	S	S	S	S	S	S	R	S	Capsicum annuum	Bulgaria
82	158386	S	R	S	S	S	S	S	Invalid	S	S	S	S	S	S	S	S	S	R	S	Capsicum annuum	Bulgaria
83	158388	S	R	S	S	S	S	S	Invalid	S	S	S	S	S	S	S	S	S	R	S	Capsicum annuum	Bulgaria
84	158389	S	S	S	S	S	S	S	S	S	S	S	S	S	S	S	S	S	R	S	Capsicum annuum	Bulgaria
85	158390	S	R	S	S	S	S	S	S	S	S	S	S	S	S	S	S	S	R	S	Capsicum annuum	Bulgaria
86	158391	S	R	S	S	S	S	S	S	S	S	S	S	S	S	S	S	S	R	S	Capsicum annuum	Bulgaria
87	158392	S	S	S	S	S	S	S	S	S	S	S	S	S	S	S	S	S	S	S	Capsicum annuum	Bulgaria
88	158393	S	R	S	S	S	S	S	S	S	S	S	S	S	S	S	S	S	R	S	Capsicum annuum	Bulgaria
89	158394	S	R	R	S	S	S	S	Invalid	S	S	S	S	S	S	S	S	S	H	S	Capsicum annuum	Bulgaria
90	158395	S	R	S	S	S	S	S	S	S	S	S	S	S	S	S	S	S	S	S	Capsicum annuum	Bulgaria
91	158396	S	R	R	S	S	S	S	S	S	S	S	S	S	S	S	S	S	R	S	Capsicum annuum	Bulgaria
92	158397	S	R	S	S	S	S	S	S	S	S	S	S	S	S	S	S	S	R	S	Capsicum annuum	Bulgaria
93	158398	S	H	S	S	S	S	S	S	S	S	S	S	S	S	S	S	S	R	S	Capsicum annuum	Bulgaria
94	158399	S	S	S	S	S	S	S	S	S	S	S	S	S	S	S	S	S	R	S	Capsicum annuum	Bulgaria
95	158400	S	R	R	S	S	S	S	S	S	S	S	S	S	S	S	S	S	R	S	Capsicum annuum	Bulgaria
96	158401	S	R	S	S	S	S	S	Invalid	S	S	S	S	S	S	S	S	S	R	S	Capsicum annuum	Bulgaria
97	158402	S	S	S	S	S	S	S	Invalid	S	S	S	S	S	S	S	S	S	R	S	Capsicum annuum	Germany
98	158403	S	R	S	S	S	S	S	S	S	S	S	S	S	S	S	S	S	R	S	Capsicum annuum	Germany
99	158404	S	R	S	S	S	S	S	S	S	S	S	S	S	S	S	S	S	R	S	Capsicum annuum	Germany
100	158405	S	R	S	S	S	S	S	S	S	S	S	S	S	S	S	S	S	R	S	Capsicum annuum	Germany
101	158406	S	R	R	S	S	S	S	S	S	S	S	S	S	S	S	S	S	R	S	Capsicum annuum	Germany
102	158407	S	S	S	S	S	S	S	R	S	S	S	S	S	S	S	S	S	R	S	Capsicum annuum	United States
103	158408	S	R	S	S	S	S	S	S	S	S	S	S	S	S	S	S	S	R	S	Capsicum annuum	Soviet Union
104	158409	S	S	S	S	S	S	S	R	S	S	S	S	S	S	S	R	S	R	S	Capsicum annuum	Soviet Union
105	158411	S	S	S	S	S	S	S	S	S	S	S	S	S	S	S	S	S	R	S	Capsicum annuum	Costa Rica
106	158412	S	S	S	S	S	S	S	S	S	S	S	S	S	S	S	S	S	R	S	Capsicum annuum	France
107	158415	S	S	H	S	S	S	S	S	S	S	S	S	S	S	S	H	S	S	S	Capsicum annuum	Honduras
108	158417	S	H	H	S	S	S	S	S	S	S	S	S	S	S	S	S	S	R	S	Capsicum annuum	El Salvador
109	158418	S	R	R	S	S	S	S	S	S	S	S	S	S	S	S	R	S	R	S	Capsicum annuum	Germany
110	158419	S	R	R	S	S	S	S	S	S	S	S	S	S	S	S	R	S	R	S	Capsicum annuum	Switzerland
111	158420	S	S	S	S	S	S	S	Invalid	S	S	S	S	S	S	S	S	S	S	S	Capsicum annuum	Hungary
112	158422	S	S	S	S	S	S	S	S	S	S	S	S	S	S	S	S	S	R	S	Capsicum annuum	Germany
113	158423	S	H	H	S	S	S	S	Invalid	S	S	S	S	S	S	S	H	S	R	S	Capsicum annuum	Germany
114	158424	S	R	S	S	S	S	S	S	S	S	S	S	S	S	S	S	S	S	S	Capsicum annuum	Germany
115	158425	S	S	S	S	S	S	S	S	S	S	S	S	S	S	S	S	S	S	S	Capsicum annuum	Soviet Union
116	158426	S	R	R	S	S	S	S	S	S	S	S	S	S	S	S	S	S	R	S	Capsicum annuum	Tunisia
117	158427	S	R	H	S	S	S	H	S	S	S	S	S	S	S	S	H	S	S	S	Capsicum annuum	Germany
118	158428	S	R	R	S	S	S	S	S	S	S	S	S	S	S	S	S	S	R	S	Capsicum annuum	Czech Republic
119	158429	S	H	H	S	S	S	H	S	S	S	S	S	S	S	H	H	S	R	S	Capsicum annuum	Switzerland
120	158430	S	R	R	S	S	S	S	Invalid	S	S	S	S	S	S	S	S	S	R	S	Capsicum annuum	Japan
121	158432	S	S	S	S	S	S	S	Invalid	S	S	S	S	S	S	S	S	S	R	S	Capsicum annuum	Japan
122	158433	S	R	R	S	S	S	S	S	S	S	S	S	S	S	S	S	S	R	S	Capsicum annuum	Italy
123	158434	S	S	S	S	S	S	S	R	S	S	S	S	S	S	S	R	S	R	S	Capsicum annuum	Italy
124	158435	S	S	S	S	S	S	R	Invalid	S	S	S	S	S	S	S	S	S	R	S	Capsicum annuum	Italy
125	158437	S	S	S	S	S	S	S	S	S	S	S	S	S	S	S	S	S	R	S	Capsicum annuum	El Salvador
126	158439	S	S	S	S	S	S	S	R	S	S	S	S	S	S	S	S	S	R	S	Capsicum annuum	United States
127	158442	S	R	S	S	S	S	S	S	S	S	S	S	S	S	S	S	S	R	S	Capsicum annuum	Hungary
128	158443	S	R	S	S	S	S	S	H	S	S	S	S	S	S	S	H	S	R	S	Capsicum annuum	Mexico
129	158445	S	S	S	S	S	S	S	Invalid	S	S	S	S	S	S	S	S	S	R	S	Capsicum annuum	Czechoslovakia
130	158448	S	S	S	S	S	S	S	S	S	S	S	S	S	S	S	S	S	R	S	Capsicum annuum	Hungary
131	158449	S	H	H	S	S	S	S	Invalid	S	S	S	S	S	S	S	S	S	R	S	Capsicum annuum	Hungary
132	158452	S	S	S	S	S	S	R	S	S	S	S	S	S	S	S	S	S	S	S	Capsicum annuum	Russia
133	158453	S	R	R	S	S	S	S	S	S	S	S	S	S	S	S	S	S	R	S	Capsicum annuum	Russia
134	158454	S	R	R	S	S	S	S	Invalid	S	S	S	S	S	S	S	S	S	R	S	Capsicum annuum	Czechoslovakia
135	158455	S	R	R	S	S	S	S	Invalid	S	S	S	S	S	S	S	S	S	R	S	Capsicum annuum	Romania
136	158457	S	R	R	S	S	S	S	S	S	S	S	S	S	S	S	S	S	S	S	Capsicum annuum	Germany
137	158458	S	S	S	S	S	S	S	S	S	S	S	S	S	S	S	S	S	R	S	Capsicum annuum	El Salvador
138	158459	S	S	S	S	S	S	S	S	S	S	S	S	S	S	S	S	S	R	S	Capsicum annuum	Switzerland
139	158460	S	R	S	S	S	S	S	Invalid	S	S	S	S	S	S	S	S	S	S	S	Capsicum annuum	United States
140	158461	S	S	S	S	S	S	S	Invalid	S	S	S	S	S	S	S	S	S	R	S	Capsicum annuum	Italy
141	158466	S	S	S	S	S	S	S	S	S	S	S	S	S	S	S	S	S	R	S	Capsicum annuum	Hungary
142	158467	S	R	R	S	S	S	S	Invalid	S	S	S	S	S	S	S	R	S	H	S	Capsicum annuum	Turkiye
143	158468	S	S	S	S	S	S	S	S	S	S	S	S	S	S	S	S	S	R	S	Capsicum annuum	Turkiye
144	158470	S	R	R	S	S	S	H	S	S	S	S	S	S	S	S	H	S	H	S	Capsicum annuum	United States
145	158471	S	R	R	S	S	S	S	S	S	S	S	S	S	S	S	H	S	H	S	Capsicum annuum	Hungary
146	158473	S	R	R	S	S	S	S	S	S	S	S	S	S	S	S	S	S	S	S	Capsicum annuum	Germany
147	158474	S	S	S	S	S	S	R	S	S	S	S	S	S	S	S	S	S	S	S	Capsicum annuum	Russia
148	158475	S	S	S	S	S	S	S	S	S	S	S	S	S	S	S	S	S	R	S	Capsicum annuum	El Salvador
149	158476	S	S	S	S	S	S	S	Invalid	S	S	S	S	S	S	S	S	S	R	S	Capsicum annuum	Unknown
150	158478	S	S	S	S	S	S	S	H	S	S	S	S	S	S	S	S	S	R	S	Capsicum annuum	Hungary
151	158480	S	S	S	S	S	S	S	R	S	S	S	S	S	S	S	S	S	R	S	Capsicum annuum	Portugal
152	158481	S	R	R	S	S	S	S	S	S	S	S	S	S	S	S	S	S	R	S	Capsicum annuum	China
153	158483	S	H	H	S	S	S	S	S	S	S	S	S	S	S	S	S	S	R	S	Capsicum annuum	Romania
154	158485	S	R	R	S	S	S	S	S	S	S	S	S	S	S	S	S	S	S	S	Capsicum annuum	Romania
155	158486	S	R	R	S	S	S	S	Invalid	S	S	S	S	S	S	S	S	S	R	S	Capsicum annuum	Hungary
156	158487	S	R	R	S	S	S	S	Invalid	S	S	S	S	S	S	S	S	S	R	S	Capsicum annuum	Hungary
157	158489	S	R	S	S	S	S	S	Invalid	S	S	S	S	S	S	S	S	S	R	S	Capsicum annuum	Bulgaria
158	158490	S	S	S	S	S	S	S	S	S	S	S	S	S	S	S	S	S	R	S	Capsicum annuum	Bulgaria
159	158494	S	S	S	S	S	S	S	Invalid	S	S	S	S	S	S	S	S	S	R	S	Capsicum annuum	United States
160	158495	S	R	R	S	S	S	S	S	S	S	S	S	S	S	S	S	S	S	S	Capsicum annuum	Costa Rica
161	158496	S	S	S	S	S	S	S	Invalid	S	S	S	S	S	S	S	S	S	R	S	Capsicum annuum	Argentina
162	158498	S	R	R	S	S	S	S	Invalid	S	S	S	S	S	S	S	S	S	R	S	Capsicum annuum	India
163	158500	S	H	S	S	S	S	S	S	S	S	S	S	S	S	S	S	S	R	S	Capsicum annuum	El Salvador
164	158501	S	H	H	S	S	S	S	S	S	S	S	S	S	S	S	S	S	S	S	Capsicum annuum	Honduras
165	158503	S	R	S	S	S	S	S	Invalid	S	S	S	S	S	S	S	S	S	S	S	Capsicum annuum	El Salvador
166	158506	S	R	R	S	S	S	R	S	S	S	S	S	S	S	S	S	S	R	S	Capsicum annuum	Honduras
167	158508	S	S	S	S	S	S	S	Invalid	S	S	S	S	S	S	S	S	S	S	S	Capsicum annuum	Honduras
168	158509	S	S	S	S	S	S	S	Invalid	S	S	S	S	S	S	S	S	S	R	S	Capsicum annuum	Honduras
169	158510	S	S	S	S	S	S	R	S	S	S	S	S	S	S	S	R	S	S	S	Capsicum annuum	Honduras
170	158511	S	S	S	S	S	S	R	Invalid	S	S	S	S	S	S	S	S	S	R	S	Capsicum annuum	Honduras
171	158512	S	H	H	S	S	S	S	S	S	S	S	S	S	S	S	R	S	S	S	Capsicum annuum	Honduras
172	158516	S	H	S	S	S	S	S	S	S	S	S	S	S	S	S	H	S	H	S	Capsicum annuum	Italy
173	158518	S	H	H	S	S	S	S	S	S	S	S	S	S	S	S	S	S	S	S	Capsicum annuum	Italy
174	158523	S	H	H	S	S	S	S	S	S	S	S	S	S	S	S	S	S	S	S	Capsicum annuum	Italy
175	158526	S	R	S	S	S	S	S	S	S	S	S	S	S	S	S	S	S	S	S	Capsicum annuum	Tunisia
176	158528	S	S	S	S	S	S	S	Invalid	S	S	S	S	S	S	S	S	S	R	S	Capsicum annuum	Tunisia
177	158530	S	S	S	S	S	S	S	S	S	S	S	S	S	S	S	H	S	H	S	Capsicum annuum	Egypt
178	158534	S	S	S	S	S	S	S	Invalid	S	S	S	S	S	S	S	S	S	R	S	Capsicum annuum	Peru
179	158535	S	S	S	S	S	S	S	Invalid	S	S	S	S	S	S	S	S	S	R	S	Capsicum annuum	Peru
180	158536	S	R	S	S	S	S	S	Invalid	S	S	S	S	S	S	S	S	S	R	S	Capsicum annuum	Peru
181	158552	S	S	S	S	S	S	S	S	S	S	S	S	S	S	S	H	H	R	S	Capsicum annuum	Austria
182	158553	S	H	H	S	S	S	S	S	S	S	S	S	S	S	S	S	S	R	S	Capsicum annuum	Austria
183	158555	S	S	S	S	S	S	S	S	S	S	S	S	S	S	S	S	S	R	S	Capsicum annuum	Austria
184	158556	S	H	H	S	S	S	H	S	S	S	S	S	S	S	S	S	S	R	S	Capsicum annuum	Austria
185	158557	S	S	S	S	S	S	S	Invalid	S	S	S	S	S	S	S	S	S	S	S	Capsicum annuum	Austria
186	158558	S	S	S	S	S	S	S	S	S	S	S	S	S	S	S	S	S	R	S	Capsicum annuum	Austria
187	158560	S	S	S	S	S	S	S	S	S	S	S	S	S	S	S	S	S	R	S	Capsicum annuum	Austria
188	158561	S	S	S	S	S	S	R	S	S	S	S	S	S	S	S	S	S	S	S	Capsicum annuum	Austria
189	158566	S	Invalid	S	S	S	S	H	S	S	S	S	S	R	R	S	H	S	R	S	Capsicum annuum	Austria
190	158573	S	S	S	S	S	S	S	R	S	S	S	S	S	S	S	R	S	R	S	Capsicum annuum	Unknown
191	158579	S	S	S	S	S	S	S	Invalid	S	S	S	S	S	S	S	S	S	R	S	Capsicum annuum	Hungary
192	158581	S	R	S	S	S	S	S	S	S	S	S	S	S	S	S	S	S	R	S	Capsicum annuum	Bulgaria
193	158582	S	S	S	S	S	S	R	S	S	S	S	S	S	S	S	S	S	S	S	Capsicum annuum	France
194	158583	S	S	S	S	S	S	S	Invalid	S	S	S	S	S	S	S	S	S	R	S	Capsicum annuum	India
195	158584	S	S	S	S	S	S	S	Invalid	S	S	S	S	S	S	S	S	S	R	S	Capsicum annuum	France
196	158585	S	R	R	S	S	S	S	Invalid	S	S	S	S	S	S	S	S	S	R	S	Capsicum annuum	Thailand
197	158586	S	R	Invalid	R	R	R	S	Invalid	S	R	R	R	R	S	S	S	S	R	S	Capsicum annuum	South Korea
198	158587	S	H	H	S	S	S	S	S	S	S	S	S	S	S	S	H	S	S	S	Capsicum annuum	South Korea
199	158589	S	S	S	S	S	S	S	R	S	S	S	S	S	S	S	S	S	R	S	Capsicum annuum	Philippines
200	158590	S	S	S	S	S	S	S	Invalid	S	S	S	S	S	S	S	S	S	R	S	Capsicum annuum	Thailand
201	158599	S	R	R	S	S	S	R	Invalid	S	S	S	S	S	S	S	S	S	R	S	Capsicum annuum	Taiwan
202	158600	S	S	S	S	S	S	S	Invalid	S	S	S	S	S	S	S	S	S	R	S	Capsicum annuum	Taiwan
203	158601	S	S	S	S	S	S	S	R	S	S	S	S	S	S	S	S	S	R	S	Capsicum annuum	South Korea
204	158604	S	S	S	S	S	S	S	Invalid	S	S	S	S	S	S	S	S	S	S	S	Capsicum annuum	South Korea
205	158605	S	S	S	S	S	S	S	Invalid	S	S	S	S	S	S	S	S	S	R	S	Capsicum annuum	South Korea
206	158611	S	R	R	S	S	S	S	S	S	S	S	S	S	S	S	R	S	S	S	Capsicum annuum	India
207	158614	S	H	H	S	S	S	S	S	S	S	S	S	H	H	S	H	S	H	S	Capsicum annuum	France
208	158615	S	R	R	S	S	S	S	S	S	S	S	S	S	S	S	R	S	S	S	Capsicum annuum	France
209	158617	S	R	R	S	S	S	R	Invalid	S	S	S	S	S	S	S	S	S	S	S	Capsicum annuum	United States
210	158618	S	H	H	S	S	S	S	Invalid	S	S	S	S	S	S	S	S	S	S	S	Capsicum annuum	Hungary
211	158619	S	S	S	S	S	S	S	S	S	S	S	S	S	S	S	R	S	S	S	Capsicum annuum	Unknown
212	158621	S	R	R	S	S	S	Invalid	S	S	S	S	S	S	S	S	R	S	R	S	Capsicum annuum	France
213	158622	S	H	H	S	S	S	S	Invalid	S	S	S	S	S	S	S	R	S	R	S	Capsicum annuum	France
214	158623	S	S	S	S	S	S	S	S	S	S	S	S	S	S	S	S	S	R	S	Capsicum annuum	France
215	158624	S	R	S	S	S	S	S	S	S	S	S	S	S	S	S	S	S	R	S	Capsicum annuum	France
216	158625	S	H	H	S	S	S	H	S	S	S	S	S	S	S	S	S	S	H	S	Capsicum annuum	France
217	158627	S	R	R	S	S	S	H	S	S	S	S	S	S	S	S	R	S	S	S	Capsicum annuum	France
218	158628	S	S	S	S	S	S	S	S	S	S	S	S	S	S	S	S	S	R	S	Capsicum annuum	France
219	158629	S	H	H	S	S	S	H	S	S	S	S	S	S	S	S	R	S	H	S	Capsicum annuum	Turkiye
220	158631	S	H	H	S	S	S	S	S	S	S	S	S	S	S	S	R	S	H	S	Capsicum annuum	Turkiye
221	158632	S	S	S	S	S	S	S	R	S	S	S	S	S	S	S	S	S	R	S	Capsicum annuum	Turkiye
222	158635	S	S	S	S	S	S	R	Invalid	S	S	S	S	S	S	S	S	S	R	S	Capsicum annuum	Turkiye
223	158636	S	R	S	S	S	S	S	S	S	S	S	S	S	S	S	S	S	R	S	Capsicum annuum	Turkiye
224	158641	S	S	S	S	S	S	S	S	S	S	S	S	S	S	S	S	S	R	S	Capsicum annuum	Hungary
225	158642	S	S	S	S	S	S	S	S	S	S	S	S	S	S	S	S	S	S	S	Capsicum annuum	Hungary
226	158643	S	S	S	S	S	S	S	S	S	S	S	S	S	S	S	S	S	S	S	Capsicum annuum	Malaysia
227	158651	S	S	S	S	S	S	S	S	S	S	S	S	S	S	S	S	S	R	S	Capsicum annuum	Malaysia
228	158652	S	R	S	S	S	S	S	S	S	S	S	S	S	S	S	H	S	R	S	Capsicum annuum	Malaysia
229	158654	S	S	S	S	S	S	S	S	S	S	S	S	S	S	S	R	S	S	S	Capsicum annuum	Malaysia
230	158655	S	S	S	S	S	S	S	Invalid	S	S	S	S	S	S	S	S	S	R	S	Capsicum annuum	Malaysia
231	158656	S	R	S	S	S	S	S	S	S	S	S	S	S	S	S	S	S	R	S	Capsicum annuum	Malaysia
232	158658	S	R	R	S	S	S	S	Invalid	S	S	S	S	S	S	S	S	S	R	S	Capsicum annuum	Malaysia
233	158659	S	S	S	S	S	S	S	Invalid	S	S	S	S	S	S	S	S	S	R	S	Capsicum annuum	Malaysia
234	158660	S	R	R	S	S	S	H	S	S	S	S	S	S	S	S	R	S	H	S	Capsicum annuum	Malaysia
235	158661	S	R	R	S	S	S	S	S	S	S	S	S	S	S	S	R	S	S	S	Capsicum annuum	Malaysia
236	158667	S	S	S	S	S	S	S	S	S	S	S	S	S	S	S	R	S	R	S	Capsicum annuum	Thailand
237	158669	S	S	S	S	S	S	S	S	S	S	S	S	S	S	S	R	S	H	S	Capsicum annuum	Thailand
238	158670	S	R	R	S	S	S	S	S	S	S	S	S	S	S	S	S	S	S	S	Capsicum annuum	Thailand
239	158671	S	S	S	S	S	S	R	S	S	S	S	S	S	S	S	H	S	S	S	Capsicum annuum	Thailand
240	158673	S	S	S	S	S	S	S	S	S	S	S	S	S	S	S	R	S	R	S	Capsicum annuum	Unknown
241	158674	S	R	R	S	S	S	R	S	S	S	S	S	S	S	S	R	S	S	S	Capsicum annuum	Unknown
242	158676	S	S	S	S	S	S	S	S	S	S	S	S	R	R	S	S	S	R	S	Capsicum annuum	Thailand
243	158678	S	H	H	S	S	S	S	S	S	S	S	S	R	R	S	R	S	S	S	Capsicum annuum	Thailand
244	158679	S	R	R	S	S	S	S	S	S	S	S	S	S	S	S	R	S	S	S	Capsicum annuum	Thailand
245	158680	S	R	R	S	S	S	S	S	S	S	S	S	S	S	S	R	S	S	S	Capsicum annuum	Thailand
246	158683	S	R	R	S	S	S	S	S	S	S	S	S	S	S	S	S	S	S	S	Capsicum annuum	Thailand
247	158684	S	R	R	S	S	S	S	S	S	S	S	S	S	S	S	S	S	S	S	Capsicum annuum	Thailand
248	158685	S	S	S	S	S	S	S	S	S	S	S	S	S	S	S	S	S	H	S	Capsicum annuum	Thailand
249	158686	S	S	S	S	S	S	H	S	S	S	S	S	S	S	S	H	S	R	S	Capsicum annuum	Thailand
250	158690	S	R	R	S	S	S	S	S	S	S	S	S	S	S	S	R	S	S	S	Capsicum annuum	South Korea
251	158691	S	R	R	S	S	S	S	S	S	S	S	S	S	S	S	R	S	S	S	Capsicum annuum	South Korea
252	158692	S	R	R	S	S	S	S	S	S	S	S	S	S	S	S	R	S	S	S	Capsicum annuum	South Korea
253	158693	S	R	R	S	S	S	S	S	S	S	S	S	S	S	S	S	S	R	S	Capsicum annuum	South Korea
254	158694	S	S	S	S	S	S	S	S	S	S	S	S	S	S	S	R	S	R	S	Capsicum annuum	South Korea
255	158695	S	Invalid	S	S	S	S	S	S	S	S	S	S	R	R	S	S	S	R	S	Capsicum annuum	South Korea
256	158696	S	S	S	S	S	S	S	S	S	S	S	S	S	S	S	S	S	S	S	Capsicum annuum	Taiwan
257	158699	S	S	S	S	S	S	S	S	S	S	S	S	S	S	S	S	S	R	S	Capsicum annuum	Philippines
258	158700	S	S	S	S	S	S	S	S	S	S	S	S	S	S	S	H	S	H	S	Capsicum annuum	Philippines
259	158701	S	R	R	S	S	S	S	S	S	S	S	S	S	S	S	S	S	S	S	Capsicum annuum	Philippines
260	158702	S	S	S	S	S	S	S	S	S	S	S	S	S	S	S	S	S	R	S	Capsicum annuum	Philippines
261	158704	S	H	H	S	S	S	S	S	S	S	S	S	S	S	S	H	S	R	S	Capsicum annuum	Thailand
262	158706	S	R	R	S	S	S	R	S	S	S	S	S	S	S	S	S	S	R	S	Capsicum annuum	Thailand
263	158707	S	H	H	S	S	S	S	S	S	S	S	S	S	S	S	S	S	H	S	Capsicum annuum	Thailand
264	158708	S	R	R	S	S	S	H	S	S	S	S	S	S	S	S	H	S	R	S	Capsicum annuum	Thailand
265	158709	S	R	R	S	S	S	S	S	S	S	S	S	S	S	S	S	S	H	S	Capsicum annuum	Thailand
266	158710	S	H	H	S	S	S	S	S	S	S	S	S	S	S	S	S	S	R	S	Capsicum annuum	Thailand
267	158711	S	H	H	S	S	S	S	S	S	S	S	S	S	S	S	S	S	R	S	Capsicum annuum	Thailand
268	158712	S	S	S	S	S	S	S	S	S	S	S	S	S	S	S	R	S	R	S	Capsicum annuum	Thailand
269	158717	S	R	H	S	S	S	S	S	S	S	S	S	S	S	S	H	S	R	S	Capsicum annuum	Thailand
270	158718	S	R	R	S	S	S	S	S	S	S	S	S	S	S	S	S	S	R	S	Capsicum annuum	Thailand
271	158719	S	S	S	S	S	S	R	S	S	S	S	S	S	S	S	R	S	S	S	Capsicum annuum	Thailand
272	158720	S	S	S	S	S	S	R	S	S	S	S	S	S	S	S	S	S	R	S	Capsicum annuum	Thailand
273	158723	S	R	R	S	S	S	S	S	S	S	S	S	S	S	S	R	S	S	S	Capsicum annuum	Hungary
274	158725	S	R	R	S	S	S	S	S	S	S	S	S	S	S	S	S	S	H	S	Capsicum annuum	Hungary
275	158726	S	R	S	S	S	S	S	Invalid	S	S	S	S	S	S	S	S	S	R	S	Capsicum annuum	Hungary
276	158727	S	R	R	S	S	S	S	S	S	S	S	S	S	S	S	R	S	R	S	Capsicum annuum	Hungary
277	158728	S	R	R	S	S	S	H	S	S	S	S	S	S	S	S	R	S	H	S	Capsicum annuum	Hungary
278	158729	S	R	R	S	S	S	S	S	S	S	S	S	S	S	S	R	S	R	S	Capsicum annuum	Russia
279	158730	S	R	R	S	S	S	S	S	S	S	S	S	S	S	S	R	S	S	S	Capsicum annuum	Bulgaria
280	158731	S	S	S	S	S	S	S	S	S	S	S	S	R	R	S	S	S	S	S	Capsicum annuum	Hungary
281	158733	S	S	S	S	S	S	S	S	S	S	S	S	S	S	S	S	S	R	S	Capsicum annuum	Hungary
282	158734	S	R	R	S	S	S	S	S	S	S	S	S	S	S	S	R	S	S	S	Capsicum annuum	Hungary
283	158735	S	S	S	S	S	S	S	S	S	S	S	S	S	S	S	R	S	S	S	Capsicum annuum	Hungary
284	158736	S	R	R	S	S	S	H	S	S	S	S	S	S	S	S	R	S	S	S	Capsicum annuum	Hungary
285	158737	S	S	S	S	S	S	S	S	S	S	S	S	S	S	S	R	S	S	S	Capsicum annuum	United States
286	158738	S	S	S	S	S	S	S	S	S	S	S	S	S	S	S	R	S	S	S	Capsicum annuum	United States
287	158739	S	R	R	S	S	S	S	S	S	S	S	S	S	S	S	S	S	H	S	Capsicum annuum	United States
288	158767	S	R	R	S	S	S	S	S	S	S	S	S	S	S	S	S	S	R	S	Capsicum annuum	Canada
289	158818	S	R	R	S	S	S	S	S	S	S	S	S	S	S	S	S	S	R	S	Capsicum annuum	France
290	158819	S	R	R	S	S	S	S	S	S	S	S	S	S	S	S	S	S	R	S	Capsicum annuum	France
291	158820	S	R	R	S	S	S	S	S	S	S	S	S	S	S	S	S	S	R	S	Capsicum annuum	France
292	158821	S	R	R	S	S	S	H	S	S	S	S	S	S	S	S	S	S	H	S	Capsicum annuum	France
293	158822	S	S	S	S	S	S	S	S	S	S	S	S	S	S	S	H	S	S	S	Capsicum annuum	France
294	158823	S	S	S	S	S	S	S	S	S	S	S	S	S	S	S	S	S	R	S	Capsicum annuum	France
295	158824	S	H	S	S	S	S	S	S	S	S	S	S	S	S	S	S	S	R	S	Capsicum annuum	France
296	158825	S	R	R	S	S	S	R	Invalid	S	S	S	S	S	S	S	S	S	R	S	Capsicum annuum	France
297	158826	S	S	S	S	S	S	S	S	S	S	S	S	S	S	S	S	S	R	S	Capsicum annuum	France
298	158827	S	R	R	S	S	S	S	Invalid	S	S	S	S	S	S	S	S	S	R	S	Capsicum annuum	France
299	158828	S	R	S	S	S	S	S	S	S	S	S	S	S	S	S	S	S	S	S	Capsicum annuum	France
300	158830	S	S	S	S	S	S	S	S	S	S	S	S	S	S	S	S	S	R	S	Capsicum annuum	France
301	158832	S	S	S	S	S	S	R	S	S	S	S	S	R	R	S	S	S	R	S	Capsicum annuum	France
302	180770	S	R	R	S	S	S	S	S	S	S	S	S	S	S	S	S	S	S	S	Capsicum annuum	Unknown
303	182336	S	S	S	S	S	S	S	S	S	S	S	S	S	S	S	S	S	R	S	Capsicum annuum	Unknown
304	183128	S	S	S	S	S	S	S	S	S	S	S	S	S	S	S	S	S	R	S	Capsicum annuum	Nepal
305	183656	S	S	S	S	S	S	S	S	S	S	S	S	S	S	S	S	S	R	S	Capsicum annuum	Colombia
306	201132	S	S	S	S	S	S	S	S	S	S	S	S	S	S	S	S	S	R	S	Capsicum annuum	Philippines
307	201151	S	H	H	S	S	S	S	S	S	S	S	S	S	S	S	S	S	R	S	Capsicum annuum	Philippines
308	201152	S	H	H	S	S	S	S	S	S	S	S	S	S	S	S	H	S	R	S	Capsicum annuum	Philippines
309	203220	S	S	S	S	S	S	S	S	S	S	S	S	S	S	S	S	S	R	S	Capsicum annuum	Uzbekistan
310	203221	S	S	S	S	S	S	S	S	S	S	S	S	S	S	S	S	S	R	S	Capsicum annuum	Uzbekistan
311	203225	S	S	S	S	S	S	S	S	S	S	S	S	S	S	S	S	S	R	S	Capsicum annuum	Uzbekistan
312	203227	S	S	S	S	S	S	S	S	S	S	S	S	S	S	S	S	S	R	S	Capsicum annuum	Uzbekistan
313	203231	S	S	S	S	S	S	S	S	S	S	S	S	S	S	S	S	S	R	S	Capsicum annuum	Russia
314	203232	S	S	S	S	S	S	S	Invalid	S	S	S	S	S	S	S	S	S	R	S	Capsicum annuum	Europe
315	203234	S	R	R	S	S	S	S	S	S	S	S	S	S	S	S	R	S	R	S	Capsicum annuum	Russia
316	203235	S	S	S	S	S	S	S	R	S	S	S	S	S	S	S	S	S	R	S	Capsicum annuum	Russia
317	203521	S	R	R	S	S	S	S	S	S	S	S	S	S	S	S	R	S	R	S	Capsicum annuum	Mexico
318	209487	S	Invalid	S	S	S	S	R	S	S	S	S	S	S	S	S	H	S	S	S	Capsicum annuum	Unknown
319	209488	S	S	S	S	S	S	S	S	S	S	S	S	S	S	S	S	S	R	S	Capsicum annuum	Unknown
320	215521	S	R	R	S	S	S	R	S	S	S	S	S	S	S	S	H	S	R	S	Capsicum annuum	Pakistan
321	216362	S	S	S	S	S	S	S	S	S	S	S	S	S	S	S	S	S	S	S	Capsicum annuum	Unknown
322	218617	S	R	R	S	S	S	S	S	S	S	S	S	S	S	S	S	S	R	S	Capsicum annuum	Uzbekistan
323	223623	S	R	R	S	S	S	S	S	S	S	S	S	S	S	S	S	S	R	S	Capsicum annuum	Unknown
324	227817	S	R	R	S	S	S	R	S	S	S	S	S	S	S	S	S	S	R	S	Capsicum annuum	Unknown
325	229540	S	R	R	S	S	S	S	S	S	S	S	S	S	S	S	S	S	R	S	Capsicum annuum	Germany
326	229541	S	R	R	S	S	S	S	S	S	S	S	S	S	S	S	S	S	R	S	Capsicum annuum	Unknown
327	229579	S	S	S	S	S	S	S	S	S	S	S	S	S	S	S	S	S	R	S	Capsicum annuum	Unknown
328	229943	S	S	S	S	S	S	S	S	S	S	S	S	S	S	S	S	S	R	S	Capsicum annuum	Russia
329	246413	S	R	R	S	S	S	S	R	S	S	S	S	S	S	S	S	S	R	S	Capsicum annuum	United States
330	246781	S	S	S	S	S	S	S	Invalid	S	S	S	S	S	S	S	S	S	R	S	Capsicum annuum	Myanmar
331	250198	S	R	S	S	S	S	R	S	S	S	S	S	S	S	S	H	H	S	S	Capsicum annuum	Unknown
332	250252	S	S	S	S	S	S	H	S	S	S	S	S	S	S	S	S	S	R	S	Capsicum annuum	Bulgaria
333	258974	S	S	S	S	S	S	S	S	S	S	S	S	S	S	S	R	S	S	S	Capsicum annuum	Unknown
334	259075	S	H	H	S	S	S	S	S	S	S	S	S	S	S	S	S	S	R	S	Capsicum annuum	Unknown
335	259112	S	R	S	S	S	S	S	S	S	S	S	S	S	S	S	S	S	R	S	Capsicum annuum	Unknown
336	260880	S	S	S	S	S	S	S	S	S	S	S	S	S	S	S	S	S	S	S	Capsicum annuum	Thailand
337	260894	S	H	H	S	S	S	R	S	S	S	S	S	S	S	S	R	S	S	S	Capsicum annuum	Unknown
338	261104	S	R	R	S	S	S	S	Invalid	S	S	S	S	S	S	S	S	S	R	S	Capsicum annuum	Unknown
339	261107	S	R	R	S	S	S	S	Invalid	S	S	S	S	S	S	S	S	S	R	S	Capsicum annuum	Unknown
340	261111	S	R	R	S	S	S	R	S	S	S	S	S	S	S	S	S	S	R	S	Capsicum annuum	Hungary
341	261123	S	R	S	S	S	S	S	S	S	S	S	S	S	S	S	S	S	S	S	Capsicum annuum	Unknown
342	261152	S	S	S	S	S	S	S	Invalid	S	S	S	S	S	S	S	S	S	R	S	Capsicum annuum	Unknown
343	261173	S	R	R	S	S	S	S	S	S	S	S	S	S	S	S	S	S	R	S	Capsicum annuum	China
344	261174	S	H	H	S	S	S	S	R	S	S	S	S	S	S	S	S	S	R	S	Capsicum annuum	Turkmenistan
345	261176	S	S	S	S	S	S	S	Invalid	S	S	S	S	S	S	S	S	S	R	S	Capsicum annuum	Unknown
346	261178	S	S	S	S	S	S	S	Invalid	S	S	S	S	S	S	S	S	S	R	S	Capsicum annuum	Israel
347	261205	S	R	R	S	S	S	R	S	S	S	S	S	S	S	S	S	S	R	S	Capsicum annuum	Czechoslovakia
348	261206	S	H	H	S	S	S	S	S	S	S	S	S	S	S	S	S	S	S	S	Capsicum annuum	Moldova
349	261214	S	S	S	S	S	S	S	S	S	S	S	S	S	S	S	S	S	R	S	Capsicum annuum	Unknown
350	261223	S	H	H	S	S	S	H	S	S	S	S	S	S	S	S	S	S	R	S	Capsicum annuum	Unknown
351	261228	S	S	S	S	S	S	S	R	S	S	S	S	S	S	S	S	S	R	S	Capsicum annuum	Mexico
352	261229	S	R	S	S	S	S	S	S	S	S	S	S	S	S	S	S	S	R	S	Capsicum annuum	Unknown
353	261230	S	R	S	S	S	S	S	Invalid	S	S	S	S	S	S	S	S	S	R	S	Capsicum annuum	Unknown
354	261232	S	S	S	S	S	S	S	Invalid	S	S	S	S	S	S	S	R	S	R	S	Capsicum annuum	Unknown
355	261284	S	S	S	S	S	S	S	R	S	S	S	S	S	S	S	S	S	R	S	Capsicum annuum	Unknown
356	261285	S	R	S	S	S	S	S	S	S	S	S	S	S	S	S	S	S	S	S	Capsicum annuum	Unknown
357	261286	S	R	S	S	S	S	S	S	S	S	S	S	S	S	S	S	S	S	S	Capsicum annuum	Unknown
358	261419	S	R	R	S	S	S	S	S	S	S	S	S	S	S	S	S	S	R	S	Capsicum annuum	Thailand
359	261441	S	S	S	S	S	S	S	S	S	S	S	S	S	S	S	S	S	R	S	Capsicum annuum	Argentina
360	261568	S	S	S	S	S	S	S	R	S	S	S	S	S	S	S	R	S	R	S	Capsicum annuum	Myanmar
361	261570	S	R	R	S	S	S	S	Invalid	S	S	S	S	S	S	S	S	S	R	S	Capsicum annuum	Myanmar
362	261571	S	R	R	S	S	S	S	S	S	S	S	S	S	S	S	S	S	R	S	Capsicum annuum	Myanmar
363	261573	S	S	S	S	S	S	S	S	S	S	S	S	S	S	S	S	S	R	S	Capsicum annuum	Myanmar
364	261574	S	R	R	S	S	S	S	Invalid	S	S	S	S	S	S	S	S	S	S	S	Capsicum annuum	Myanmar
365	264038	S	S	S	S	S	S	S	Invalid	S	S	S	S	S	S	S	S	S	R	S	Capsicum annuum	South Korea
366	264039	S	S	S	S	S	S	S	S	S	S	S	S	S	S	S	S	S	R	S	Capsicum annuum	South Korea
367	264040	S	S	S	S	S	S	S	R	S	S	S	S	S	S	S	R	S	R	S	Capsicum annuum	South Korea
368	264041	S	R	R	S	S	S	S	S	S	S	S	S	S	S	S	S	S	R	S	Capsicum annuum	South Korea
369	264042	S	S	S	S	S	S	S	S	S	S	S	S	S	S	S	S	S	R	S	Capsicum annuum	South Korea
370	264044	S	S	S	S	S	S	S	Invalid	S	S	S	S	S	S	S	S	S	R	S	Capsicum annuum	South Korea
371	264045	S	S	S	S	S	S	S	S	S	S	S	S	S	S	S	S	S	H	S	Capsicum annuum	South Korea
372	264046	S	R	R	S	S	S	H	Invalid	S	S	S	S	S	S	S	H	H	R	S	Capsicum annuum	South Korea
373	264047	S	R	R	S	S	S	S	S	S	S	S	S	S	S	S	S	Invalid	R	S	Capsicum annuum	South Korea
374	264048	S	S	S	S	S	S	S	S	S	S	S	S	S	S	S	R	S	R	S	Capsicum annuum	South Korea
375	264049	S	R	S	S	S	S	S	S	S	Invalid	S	S	S	S	S	R	S	R	S	Capsicum annuum	South Korea
376	264050	S	S	S	S	S	S	S	S	S	S	S	S	S	S	S	S	S	S	S	Capsicum annuum	South Korea
377	264053	S	S	S	S	S	S	S	S	S	S	S	S	S	S	S	S	S	R	S	Capsicum annuum	South Korea
378	264054	S	R	R	S	S	S	S	S	S	S	S	S	S	S	S	H	S	S	S	Capsicum annuum	South Korea
379	264055	S	R	S	S	S	S	S	S	S	S	S	S	S	S	S	R	S	R	S	Capsicum annuum	South Korea
380	264056	S	R	R	S	S	S	R	S	S	S	S	S	S	S	S	R	S	R	S	Capsicum annuum	South Korea
381	264057	S	R	R	S	S	S	R	S	S	S	S	S	S	S	S	S	S	R	S	Capsicum annuum	South Korea
382	264058	S	R	R	S	S	S	R	S	S	S	S	S	S	S	S	R	S	R	S	Capsicum annuum	South Korea
383	264059	S	S	S	S	S	S	R	S	S	S	S	S	S	S	S	R	S	S	S	Capsicum annuum	South Korea
384	264060	S	R	R	S	S	S	R	S	S	S	S	S	S	S	S	S	S	R	S	Capsicum annuum	South Korea
385	264063	S	R	R	S	S	S	S	S	S	S	S	S	S	S	S	R	S	R	S	Capsicum annuum	South Korea
386	264065	S	S	S	S	S	S	R	S	S	S	S	S	S	S	S	S	S	S	S	Capsicum annuum	South Korea
387	264066	S	S	S	S	S	S	R	S	S	S	S	S	S	S	S	R	S	S	S	Capsicum annuum	South Korea
388	264067	S	R	R	S	S	S	R	S	S	S	S	S	S	S	S	S	S	R	S	Capsicum annuum	South Korea
389	264068	S	R	R	S	S	S	S	S	S	S	S	S	S	S	S	S	S	R	S	Capsicum annuum	South Korea
390	264069	S	R	R	S	S	S	S	S	S	S	S	S	S	S	S	S	S	S	S	Capsicum annuum	South Korea
391	264070	S	S	S	S	S	S	S	S	S	S	S	S	S	S	S	R	S	R	S	Capsicum annuum	South Korea
392	264071	S	S	S	S	S	S	S	R	S	S	S	S	S	S	S	R	S	R	S	Capsicum annuum	South Korea
393	264075	S	S	S	S	S	S	S	R	S	S	S	S	S	S	S	R	S	R	S	Capsicum annuum	South Korea
394	264089	S	S	S	S	S	S	S	R	S	S	S	S	S	S	S	R	S	R	S	Capsicum annuum	South Korea
395	264090	S	S	S	S	S	S	R	S	S	S	S	S	S	S	S	S	S	R	S	Capsicum annuum	South Korea
396	264091	S	R	R	S	S	S	S	S	S	S	S	S	S	S	S	S	S	R	S	Capsicum annuum	South Korea
397	264093	S	R	R	S	S	S	S	S	S	S	S	S	S	S	S	S	S	R	S	Capsicum annuum	South Korea
398	264094	S	R	R	S	S	S	R	S	S	S	S	S	S	S	S	S	S	R	S	Capsicum annuum	South Korea
399	264095	S	R	R	S	S	S	R	S	S	S	S	S	S	S	S	H	S	R	S	Capsicum annuum	South Korea
400	264096	S	R	R	S	S	S	S	S	S	S	S	S	S	S	S	R	S	S	S	Capsicum annuum	South Korea
401	264098	S	R	R	S	S	S	S	S	S	S	S	S	S	S	S	S	S	R	S	Capsicum annuum	South Korea
402	264099	S	R	R	S	S	S	R	S	S	S	S	S	S	S	S	R	S	R	S	Capsicum annuum	South Korea
403	267516	S	S	S	S	S	S	R	S	S	S	S	S	S	S	S	R	S	S	S	Capsicum annuum	South Korea
404	267518	S	R	R	S	S	S	R	S	S	S	S	S	S	S	S	S	S	R	S	Capsicum annuum	China
405	267519	S	R	R	S	S	S	S	S	S	S	S	S	S	S	S	S	S	S	S	Capsicum annuum	Spain
406	267520	S	S	S	S	S	S	S	S	S	S	S	S	S	S	S	S	S	R	S	Capsicum annuum	United States
407	267521	S	R	R	S	S	S	S	S	S	S	S	S	S	S	S	S	S	S	S	Capsicum annuum	China
408	267522	S	S	S	S	S	S	R	S	S	S	S	S	S	S	S	S	S	R	S	Capsicum annuum	China
409	267523	S	S	S	S	S	S	S	S	S	S	S	S	S	S	S	S	S	R	S	Capsicum annuum	China
410	267524	S	R	S	S	S	S	S	S	S	S	S	S	S	S	S	R	S	R	S	Capsicum annuum	Spain
411	267525	S	R	R	S	S	S	S	S	S	S	S	S	S	S	S	S	S	R	S	Capsicum annuum	Spain
412	267526	S	R	S	S	S	S	S	S	S	S	S	S	S	S	S	R	S	R	S	Capsicum annuum	Guatemala
413	267527	S	R	R	S	S	S	S	S	S	S	S	S	S	S	S	S	S	R	S	Capsicum annuum	China
414	267531	S	S	S	S	S	S	R	S	S	S	S	S	S	S	S	R	S	R	S	Capsicum annuum	Spain
415	267532	S	S	S	S	S	S	S	S	S	S	S	S	S	S	S	S	S	R	S	Capsicum annuum	Myanmar
416	267533	S	R	R	S	S	S	S	S	S	S	S	S	S	S	S	S	S	R	S	Capsicum annuum	Spain
417	267534	S	S	S	S	S	S	R	S	S	S	S	S	S	S	S	S	S	S	S	Capsicum annuum	Spain
418	267536	S	R	R	S	S	S	S	S	S	S	S	S	S	S	S	S	S	S	S	Capsicum annuum	Spain
419	267538	S	R	R	S	S	S	S	S	S	S	S	S	S	S	S	S	S	R	S	Capsicum annuum	China
420	267539	S	R	S	S	S	S	S	Invalid	S	S	S	S	S	S	S	S	S	R	S	Capsicum annuum	China
421	267540	R	R	R	R	R	R	S	Invalid	S	S	S	S	S	S	S	S	S	R	S	Capsicum annuum	China
422	267542	S	R	R	S	S	S	R	S	S	S	S	S	S	S	S	R	S	R	S	Capsicum annuum	Spain
423	267543	S	R	S	S	S	S	H	S	S	S	S	S	S	S	S	S	Invalid	R	S	Capsicum annuum	Spain
424	267544	S	S	S	S	S	S	S	S	S	S	S	S	S	S	S	S	S	R	S	Capsicum annuum	Spain
425	267545	S	S	S	S	S	S	S	S	S	S	S	S	S	S	S	S	S	R	S	Capsicum annuum	Spain
426	267547	S	S	S	S	S	S	S	Invalid	S	S	S	S	S	S	S	S	S	R	S	Capsicum annuum	China
427	267550	S	S	S	S	S	S	S	Invalid	S	S	S	S	S	S	S	S	S	R	S	Capsicum annuum	South Korea
428	267551	S	S	S	S	S	S	S	S	S	S	S	S	S	S	S	H	S	S	S	Capsicum annuum	South Korea
429	267552	S	S	S	S	S	S	S	R	S	S	S	S	S	S	S	R	S	R	S	Capsicum annuum	South Korea
430	267553	S	S	S	S	S	S	S	Invalid	S	S	S	S	S	S	S	S	S	R	S	Capsicum annuum	South Korea
431	267554	S	R	S	S	S	S	S	Invalid	S	S	S	S	S	S	S	S	S	R	S	Capsicum annuum	South Korea
432	270368	S	R	R	S	S	S	S	Invalid	S	S	S	S	S	S	S	R	S	R	S	Capsicum annuum	China
433	270370	S	R	R	S	S	S	R	H	S	S	S	S	S	S	S	R	S	R	S	Capsicum annuum	China
434	270371	S	S	S	S	S	S	S	H	S	S	S	S	S	S	S	S	S	R	S	Capsicum annuum	China
435	270372	S	S	S	S	S	S	S	Invalid	S	S	S	S	S	S	S	S	S	R	H	Capsicum annuum	China
436	270373	S	R	R	S	S	S	S	S	S	S	S	S	S	S	S	S	S	R	S	Capsicum annuum	China
437	270374	S	S	S	S	S	S	R	R	S	S	S	S	S	S	S	S	S	R	S	Capsicum annuum	China
438	270375	R	R	S	R	R	R	S	Invalid	S	R	R	R	Invalid	Invalid	S	S	S	R	S	Capsicum annuum	China
439	270376	S	S	S	S	S	S	R	R	S	S	S	S	S	S	S	R	R	R	S	Capsicum annuum	China
440	270381	S	S	S	S	S	S	R	S	S	S	S	S	S	S	S	S	S	R	S	Capsicum annuum	Guatemala
441	270382	S	R	S	S	S	S	S	S	S	S	S	S	S	S	S	R	S	S	S	Capsicum annuum	India
442	270383	S	R	R	S	S	S	H	S	S	S	S	S	S	S	S	S	S	R	S	Capsicum annuum	India
443	270384	S	R	R	S	S	S	S	S	S	S	S	S	S	S	S	S	S	R	S	Capsicum annuum	India
444	270385	S	R	R	S	S	S	R	S	S	S	S	S	S	S	S	S	S	R	S	Capsicum annuum	India
445	270386	S	S	S	S	S	S	S	Invalid	S	S	S	S	S	S	S	S	S	R	S	Capsicum annuum	India
446	270389	S	R	R	S	S	S	R	S	S	S	S	S	S	S	S	R	S	R	S	Capsicum annuum	Indonesia
447	270390	S	S	S	S	S	S	R	S	S	S	S	S	S	S	S	S	S	R	S	Capsicum annuum	South Korea
448	270391	S	R	R	S	S	S	S	S	S	S	S	S	S	S	S	S	S	R	S	Capsicum annuum	South Korea
449	270392	S	R	R	S	S	S	H	S	S	S	S	S	S	S	S	R	S	R	S	Capsicum annuum	South Korea
450	270393	S	R	R	S	S	S	R	S	S	S	S	S	S	S	S	R	S	R	S	Capsicum annuum	South Korea
451	270395	S	S	S	S	S	S	S	S	S	S	S	S	S	S	S	S	S	R	S	Capsicum annuum	South Korea
452	270397	S	R	R	S	S	S	H	S	S	S	S	S	S	S	S	S	S	S	S	Capsicum annuum	South Korea
453	270398	S	R	R	S	S	S	S	Invalid	S	S	S	S	S	S	S	S	S	R	S	Capsicum annuum	South Korea
454	270399	S	R	R	S	S	S	R	Invalid	S	S	S	S	S	S	S	S	S	S	S	Capsicum annuum	United States
455	270400	S	S	S	S	S	S	R	Invalid	S	S	S	S	S	S	S	S	S	S	S	Capsicum annuum	South Korea
456	270402	S	S	S	S	S	S	S	Invalid	S	S	S	S	S	S	S	S	S	R	S	Capsicum annuum	China
457	270403	S	S	S	S	S	S	S	S	S	S	S	S	S	S	S	S	S	R	S	Capsicum annuum	China
458	270404	S	R	R	S	S	S	R	Invalid	S	S	S	S	S	S	S	R	S	R	S	Capsicum annuum	China
459	270405	S	S	S	S	S	S	S	S	S	S	S	S	S	S	S	S	S	R	S	Capsicum annuum	China
460	270406	S	R	R	S	S	S	S	Invalid	S	S	S	S	S	S	S	S	S	S	S	Capsicum annuum	China
461	270407	S	R	R	S	S	S	S	S	S	S	S	S	S	S	S	S	S	S	S	Capsicum annuum	China
462	270408	S	S	S	S	S	S	S	S	S	S	S	S	S	S	S	S	S	H	S	Capsicum annuum	China
463	270409	S	R	R	S	S	S	S	S	S	S	S	S	S	S	S	S	S	S	S	Capsicum annuum	Australia
464	270410	S	S	S	S	S	S	S	S	S	S	S	S	S	S	S	S	S	S	S	Capsicum annuum	China
465	270411	S	S	S	S	S	S	S	S	S	S	S	S	S	S	S	S	S	S	S	Capsicum annuum	China
466	270424	S	R	R	S	S	S	S	S	S	S	S	S	S	S	S	S	S	S	S	Capsicum annuum	Jamaica
467	270425	S	R	R	S	S	S	S	S	S	S	S	S	S	S	S	S	S	S	S	Capsicum annuum	Zambia
468	270426	S	R	R	S	S	S	S	S	S	S	S	S	S	S	S	S	S	S	S	Capsicum annuum	Unknown
469	270434	S	S	S	S	S	S	S	S	S	S	S	S	S	S	S	R	S	R	S	Capsicum annuum	Japan
470	270435	S	S	S	S	S	S	S	R	S	S	S	S	S	S	S	S	S	R	R	Capsicum annuum	Hungary
471	270438	S	R	R	S	S	S	S	Invalid	S	S	S	S	S	S	S	R	S	S	S	Capsicum annuum	Japan
472	270447	S	S	S	S	S	S	S	Invalid	S	S	S	S	S	S	S	S	S	R	S	Capsicum annuum	China
473	270448	S	R	R	S	S	S	R	S	S	S	S	S	S	S	S	R	S	R	S	Capsicum annuum	China
474	270449	S	R	R	S	S	S	S	Invalid	S	S	S	S	S	S	S	S	S	R	S	Capsicum annuum	China
475	270450	S	S	S	S	S	S	S	Invalid	S	S	S	S	S	S	S	S	S	R	S	Capsicum annuum	China
476	270452	S	R	R	S	S	S	R	S	S	S	S	S	S	S	S	R	S	R	S	Capsicum annuum	China
477	270455	S	S	S	S	S	S	R	R	S	S	S	S	S	S	S	S	S	S	Invalid	Capsicum annuum	Indonesia
478	270456	S	R	S	S	S	S	S	Invalid	S	S	S	S	S	S	S	S	S	R	S	Capsicum annuum	Thailand
479	270472	S	S	S	S	S	S	S	Invalid	S	S	S	S	S	S	S	R	S	R	S	Capsicum annuum	Taiwan
480	270483	S	R	R	S	S	S	S	S	S	S	S	S	S	S	S	S	S	R	S	Capsicum annuum	China
481	270485	S	R	R	S	S	S	S	Invalid	S	S	S	S	S	S	S	S	S	R	S	Capsicum annuum	Cuba
482	270488	S	R	R	S	S	S	S	S	S	S	S	S	S	S	S	S	S	R	S	Capsicum annuum	Unknown
483	270489	S	S	S	S	S	S	S	S	S	S	S	S	S	S	S	S	S	R	S	Capsicum annuum	Japan
484	270490	S	R	R	S	S	S	R	S	S	S	S	S	S	S	S	S	S	R	S	Capsicum annuum	Unknown
485	270492	S	R	R	S	S	S	R	S	S	S	S	S	S	S	S	S	S	R	S	Capsicum annuum	China
486	270493	S	S	S	S	S	S	S	S	S	S	S	S	S	S	S	S	S	R	S	Capsicum annuum	Hungary
487	270494	S	S	S	S	S	S	R	Invalid	S	S	S	S	S	S	S	S	S	R	S	Capsicum annuum	Hungary
488	270496	S	R	R	S	S	S	R	S	S	S	S	S	S	S	S	S	S	R	S	Capsicum annuum	China
489	270504	S	S	S	S	S	S	S	S	S	S	S	S	S	S	S	S	S	R	S	Capsicum annuum	Unknown
490	270505	S	R	R	S	S	S	R	S	S	S	S	S	S	S	S	S	S	R	S	Capsicum annuum	Hungary
491	270508	S	R	R	S	S	S	R	S	S	S	S	S	S	S	S	S	S	R	S	Capsicum annuum	South Korea
492	270511	S	S	S	S	S	S	S	S	S	S	S	S	S	S	S	S	S	R	S	Capsicum annuum	China
493	270512	S	R	R	S	S	S	R	S	S	S	S	S	S	S	S	R	S	S	S	Capsicum annuum	China
494	270513	S	S	S	S	S	S	R	Invalid	S	S	S	S	S	S	S	R	S	R	S	Capsicum annuum	China
495	270514	S	R	R	S	S	S	R	R	S	S	S	S	S	S	S	S	S	R	S	Capsicum annuum	China
496	270515	S	S	S	S	S	S	S	R	S	S	S	S	S	S	S	S	S	R	S	Capsicum annuum	China
497	270516	S	S	S	S	S	S	S	Invalid	S	S	S	S	S	S	S	S	S	R	S	Capsicum annuum	Japan
498	270518	S	R	R	S	S	S	H	S	S	S	S	S	S	S	S	S	S	H	S	Capsicum annuum	China
499	270523	S	S	S	S	S	S	R	R	S	S	S	S	S	S	S	S	S	R	S	Capsicum annuum	China
500	270525	S	R	R	S	S	S	S	Invalid	S	S	S	S	S	S	S	S	S	S	S	Capsicum annuum	Hungary
501	270526	S	R	S	S	S	S	S	S	S	S	S	S	S	S	S	S	S	R	S	Capsicum annuum	Hungary
502	270527	S	R	R	S	S	S	R	S	S	S	S	S	S	S	S	S	S	R	S	Capsicum annuum	Hungary
503	270528	S	S	S	S	S	S	S	S	S	S	S	S	S	S	S	S	S	R	S	Capsicum annuum	Hungary
504	270529	S	R	R	S	S	S	S	Invalid	S	S	S	S	S	S	S	S	S	S	S	Capsicum annuum	Hungary
505	270530	S	H	H	S	S	S	R	S	S	S	S	S	S	S	S	R	S	R	S	Capsicum annuum	Hungary
506	270533	S	S	S	S	S	S	R	S	S	S	S	S	S	S	S	S	S	H	S	Capsicum annuum	Hungary
507	270534	S	R	R	S	S	S	R	S	S	S	S	S	S	S	S	S	S	S	S	Capsicum annuum	Hungary
508	270535	S	H	H	S	S	S	S	H	S	S	S	S	S	S	S	S	S	R	S	Capsicum annuum	Hungary
509	270536	S	S	S	S	S	S	S	S	S	S	S	S	S	S	S	S	S	R	S	Capsicum annuum	Hungary
510	270537	S	S	S	S	S	S	S	S	S	S	S	S	S	S	S	S	S	R	S	Capsicum annuum	Hungary
511	270541	S	R	R	S	S	S	S	Invalid	S	S	S	S	S	S	S	S	S	S	S	Capsicum annuum	Indonesia
512	270542	S	R	H	S	S	S	S	Invalid	S	S	S	S	S	S	S	S	S	S	S	Capsicum annuum	Indonesia
513	270543	S	R	R	S	S	S	S	Invalid	S	S	S	S	S	S	S	S	S	R	S	Capsicum annuum	Indonesia
514	270544	S	R	R	S	S	S	S	Invalid	S	S	S	S	S	S	S	S	S	S	S	Capsicum annuum	Indonesia
515	270545	S	R	R	S	S	S	S	Invalid	S	S	S	S	S	S	S	S	S	R	S	Capsicum annuum	Indonesia
516	270546	S	R	R	S	S	S	S	Invalid	S	S	S	S	S	S	S	S	S	S	S	Capsicum annuum	Indonesia
517	270547	S	R	R	S	S	S	S	Invalid	S	S	S	S	S	S	S	S	S	S	S	Capsicum annuum	Indonesia
518	270548	S	R	R	S	S	S	S	S	S	S	S	S	S	S	S	S	S	R	S	Capsicum annuum	Indonesia
519	270549	S	R	S	S	S	S	S	Invalid	S	S	S	S	S	S	S	S	S	H	S	Capsicum annuum	Indonesia
520	270550	S	R	R	S	S	S	S	S	S	S	S	S	S	S	S	S	S	S	S	Capsicum annuum	Indonesia
521	270552	S	R	R	S	S	S	S	Invalid	S	S	S	S	S	S	S	S	S	H	S	Capsicum annuum	Unknown
522	270553	S	R	R	S	S	S	S	Invalid	S	S	S	S	S	S	S	S	S	R	S	Capsicum annuum	Indonesia
523	270554	S	S	S	S	S	S	S	Invalid	S	S	S	S	S	S	S	S	S	R	S	Capsicum annuum	Indonesia
524	270555	S	R	R	S	S	S	S	S	S	S	S	S	S	S	S	H	S	S	S	Capsicum annuum	Indonesia
525	270557	S	S	S	S	S	S	S	S	S	S	S	S	S	S	S	S	S	S	S	Capsicum annuum	Indonesia
526	270561	S	S	S	S	S	S	S	S	S	S	S	S	S	S	S	S	S	S	S	Capsicum annuum	Indonesia
527	270562	S	R	R	S	S	S	S	S	S	S	S	S	S	S	S	H	S	S	S	Capsicum annuum	Indonesia
528	270564	S	H	H	S	S	S	S	S	S	S	S	S	S	S	S	S	S	R	S	Capsicum annuum	Indonesia
529	270567	S	R	R	S	S	S	S	S	S	S	S	S	S	S	S	R	S	R	S	Capsicum annuum	Indonesia
530	270569	S	S	S	S	S	S	S	Invalid	S	S	S	S	S	S	S	R	S	R	S	Capsicum annuum	Indonesia
531	270571	S	S	S	S	S	S	R	S	S	S	S	S	S	S	S	R	S	R	S	Capsicum annuum	China
532	270575	S	H	H	S	S	S	S	S	S	S	S	S	S	S	S	R	S	R	S	Capsicum annuum	China
533	270576	S	R	R	S	S	S	S	S	S	S	S	S	S	S	S	H	S	H	S	Capsicum annuum	China
534	270580	S	R	R	S	S	S	S	S	S	S	S	S	S	S	S	R	S	S	S	Capsicum annuum	China
535	270581	S	R	R	S	S	S	H	S	S	S	S	S	S	S	S	R	S	R	S	Capsicum annuum	South Korea
536	270591	S	S	S	S	S	S	S	S	S	S	S	S	S	S	S	R	S	R	S	Capsicum annuum	Hungary
537	270592	S	R	R	S	S	S	S	S	S	S	S	S	S	S	S	S	S	S	S	Capsicum annuum	Hungary
538	270595	S	R	R	S	S	S	R	S	S	S	S	S	S	S	S	S	S	R	S	Capsicum annuum	China
539	270596	S	R	R	S	S	S	R	S	S	S	S	S	S	S	S	S	S	R	S	Capsicum annuum	Unknown
540	270598	S	R	R	S	S	S	S	S	S	S	S	S	S	S	S	S	S	S	S	Capsicum annuum	Unknown
541	270599	S	R	R	S	S	S	S	S	S	S	S	S	S	S	S	S	S	R	S	Capsicum annuum	China
542	270600	S	R	R	S	S	S	S	S	S	S	S	S	S	S	S	S	S	S	S	Capsicum annuum	China
543	270601	S	R	R	S	S	S	R	S	S	S	S	S	S	S	S	S	S	S	S	Capsicum annuum	China
544	270602	S	R	R	S	S	S	R	S	S	S	S	S	S	S	S	S	S	S	S	Capsicum annuum	China
545	270603	S	R	R	S	S	S	R	Invalid	S	S	S	S	S	S	S	S	S	R	S	Capsicum annuum	China
546	270604	S	R	R	S	S	S	R	S	S	S	S	S	S	S	S	S	S	R	S	Capsicum annuum	China
547	270605	S	S	S	S	S	S	S	S	S	S	S	S	S	S	S	S	S	R	S	Capsicum annuum	China
548	270607	S	R	R	S	S	S	S	Invalid	S	S	S	S	S	S	S	S	S	S	S	Capsicum annuum	China
549	270611	S	R	R	S	S	S	S	Invalid	S	S	S	S	S	S	S	S	S	S	S	Capsicum annuum	Japan
550	270612	S	R	R	S	S	S	S	S	S	S	S	S	S	S	S	S	S	S	S	Capsicum annuum	India
551	270614	S	R	R	S	S	S	S	Invalid	S	S	S	S	S	S	S	S	S	S	S	Capsicum annuum	Hungary
552	270615	S	R	R	S	S	S	S	Invalid	S	S	S	S	S	S	S	S	S	S	S	Capsicum annuum	United States
553	270616	S	R	R	S	S	S	S	Invalid	S	S	S	S	S	S	S	S	S	S	S	Capsicum annuum	China
554	270620	S	R	R	S	S	S	R	S	S	S	S	S	S	S	S	S	S	R	S	Capsicum annuum	India
555	270631	S	S	S	S	S	S	S	S	S	S	S	S	S	S	S	S	S	R	S	Capsicum annuum	United States
556	270632	S	S	S	S	S	S	S	Invalid	S	S	S	S	S	S	S	R	S	R	S	Capsicum annuum	United States
557	270633	S	S	S	S	S	S	R	R	S	S	S	S	S	S	S	S	S	R	S	Capsicum annuum	Nicaragua
558	270634	S	R	R	S	S	S	S	S	S	S	S	S	S	S	S	S	S	R	S	Capsicum annuum	United States
559	270635	S	S	S	S	S	S	H	S	S	S	S	S	S	S	S	S	S	R	S	Capsicum annuum	United States
560	270636	S	R	R	S	S	S	R	S	S	S	S	S	S	S	S	R	S	R	S	Capsicum annuum	Nicaragua
561	270637	S	R	R	S	S	S	R	R	S	S	S	S	S	S	S	S	S	R	S	Capsicum annuum	Guatemala
562	270638	S	R	R	S	S	S	R	S	S	S	S	S	S	S	S	S	S	R	S	Capsicum annuum	Guatemala
563	270639	S	R	R	S	S	S	S	S	S	S	S	S	S	S	S	S	S	S	S	Capsicum annuum	United States
564	270640	S	R	R	S	S	S	H	S	S	S	S	S	S	S	S	R	S	R	S	Capsicum annuum	United States
565	270641	S	R	R	S	S	S	S	S	S	S	S	S	S	S	S	S	S	R	S	Capsicum annuum	United States
566	270643	S	R	R	S	S	S	S	Invalid	S	S	S	S	S	S	S	S	S	S	S	Capsicum annuum	United States
567	270644	S	R	S	S	S	S	R	S	S	S	S	S	S	S	S	S	S	R	S	Capsicum annuum	United States
568	270645	S	R	R	S	S	S	S	S	S	S	S	S	S	S	S	S	S	R	S	Capsicum annuum	United States
569	270675	S	H	H	S	S	S	H	S	S	S	S	S	S	S	S	S	S	R	S	Capsicum annuum	Hungary
570	270684	S	S	S	S	S	S	S	Invalid	S	S	S	S	S	S	S	R	S	H	S	Capsicum annuum	United States
571	270685	S	R	S	S	S	S	R	S	S	S	S	S	S	S	S	S	S	R	S	Capsicum annuum	Hungary
572	270700	S	S	S	S	S	S	R	Invalid	S	S	S	S	S	S	S	S	S	R	S	Capsicum annuum	China
573	270701	S	S	S	S	S	S	S	S	S	S	S	S	S	S	S	S	S	R	S	Capsicum annuum	China
574	270703	S	R	S	S	S	S	S	S	S	S	S	S	S	S	S	S	S	R	S	Capsicum annuum	Thailand
575	270704	S	R	R	S	S	S	R	S	S	S	S	S	S	S	S	S	S	R	S	Capsicum annuum	China
576	270705	S	R	R	S	S	S	H	S	S	S	S	S	S	S	S	S	S	R	S	Capsicum annuum	China
577	270707	S	S	S	S	S	S	S	R	S	S	S	S	S	S	S	S	S	R	S	Capsicum annuum	China
578	270708	S	R	R	S	S	S	R	S	S	S	S	S	R	R	S	R	S	R	S	Capsicum annuum	China
579	270709	S	R	H	S	S	S	S	S	S	S	S	S	S	S	S	S	S	R	S	Capsicum annuum	China
580	270710	S	R	R	S	S	S	S	S	S	S	S	S	S	S	S	S	S	R	S	Capsicum annuum	China
581	270711	S	R	S	S	S	S	S	Invalid	S	S	S	S	S	S	S	S	S	R	S	Capsicum annuum	China
582	270713	S	S	S	S	S	S	H	S	S	S	S	S	S	S	S	S	S	S	S	Capsicum annuum	China
583	270714	S	H	H	S	S	S	S	S	S	S	S	S	S	S	S	H	S	R	S	Capsicum annuum	China
584	270715	S	R	S	S	S	S	S	Invalid	S	S	S	S	S	S	S	S	S	R	S	Capsicum annuum	China
585	270716	S	S	S	S	S	S	S	R	S	S	S	S	S	S	S	S	S	R	S	Capsicum annuum	China
586	270717	S	R	R	S	S	S	R	S	S	S	S	S	S	S	S	S	S	R	S	Capsicum annuum	China
587	270718	S	S	S	S	S	S	S	Invalid	S	S	S	S	S	S	S	S	S	R	S	Capsicum annuum	China
588	270720	S	R	R	S	S	S	S	Invalid	S	S	S	S	S	S	S	R	S	R	S	Capsicum annuum	China
589	270721	S	R	R	S	S	S	H	S	S	S	S	S	S	S	S	S	S	R	S	Capsicum annuum	China
590	270722	S	S	S	S	S	S	R	S	S	S	S	S	S	S	S	H	S	R	S	Capsicum annuum	China
591	270724	S	R	R	S	S	S	S	S	S	S	S	S	S	S	S	S	S	R	S	Capsicum annuum	China
592	270726	S	R	R	S	S	S	R	S	S	S	S	S	R	R	S	S	S	S	S	Capsicum annuum	China
593	270727	S	S	S	S	S	S	S	Invalid	S	S	S	S	S	S	S	S	S	R	S	Capsicum annuum	China
594	270728	S	S	S	S	S	S	S	Invalid	S	S	S	S	S	S	S	S	S	R	S	Capsicum annuum	China
595	270729	S	S	S	S	S	S	S	Invalid	S	S	S	S	S	S	S	S	S	R	S	Capsicum annuum	China
596	270730	S	S	S	S	S	S	S	Invalid	S	S	S	S	S	S	S	S	S	R	S	Capsicum annuum	China
597	270731	S	R	R	S	S	S	S	S	S	S	S	S	S	S	S	S	S	R	S	Capsicum annuum	China
598	270733	S	S	S	S	S	S	R	S	S	S	S	S	S	S	S	S	S	R	S	Capsicum annuum	China
599	270734	S	R	R	S	S	S	R	S	S	S	S	S	S	S	S	S	S	R	S	Capsicum annuum	China
600	270735	S	S	S	S	S	S	S	S	S	S	S	S	S	S	S	S	S	R	S	Capsicum annuum	China
601	270736	S	R	R	S	S	S	R	S	S	S	S	S	S	S	S	R	S	R	S	Capsicum annuum	China
602	270737	S	R	R	S	S	S	S	S	S	S	S	S	S	S	S	S	S	R	S	Capsicum annuum	China
603	270739	S	H	H	S	S	S	H	S	S	S	S	S	S	S	S	R	S	R	S	Capsicum annuum	China
604	270740	S	S	S	S	S	S	R	S	S	S	S	S	S	S	S	S	S	R	S	Capsicum annuum	China
605	270741	S	R	R	S	S	S	S	S	S	S	S	S	S	S	S	R	S	R	S	Capsicum annuum	China
606	270742	S	R	R	S	S	S	S	S	S	S	S	S	S	S	S	S	S	S	S	Capsicum annuum	China
607	270743	S	R	R	S	S	S	R	S	S	S	S	S	S	S	S	H	S	R	S	Capsicum annuum	China
608	270744	S	R	R	S	S	S	S	Invalid	S	S	S	S	S	S	S	S	S	R	S	Capsicum annuum	China
609	270745	S	R	R	S	S	S	R	S	S	S	S	S	S	S	S	S	S	R	S	Capsicum annuum	China
610	270746	S	S	S	S	S	S	R	Invalid	S	S	S	S	S	S	S	S	S	R	S	Capsicum annuum	China
611	270747	S	R	R	S	S	S	R	S	S	S	S	S	S	S	S	R	S	R	S	Capsicum annuum	China
612	270748	S	S	S	S	S	S	S	S	S	S	S	S	S	S	S	S	S	R	S	Capsicum annuum	China
613	270749	S	S	S	S	S	S	S	Invalid	S	S	S	S	S	S	S	S	S	R	S	Capsicum annuum	China
614	270750	S	S	S	S	S	S	R	S	S	S	S	S	S	S	S	R	S	S	S	Capsicum annuum	China
615	270752	S	R	R	S	S	S	R	S	S	S	S	S	S	S	S	S	S	R	S	Capsicum annuum	China
616	270754	S	S	S	S	S	S	S	Invalid	S	S	S	S	S	S	S	S	S	R	S	Capsicum annuum	China
617	270755	S	S	S	S	S	S	R	S	S	S	S	S	S	S	S	R	S	S	S	Capsicum annuum	China
618	270756	S	S	S	S	S	S	S	R	S	S	S	S	S	S	S	S	S	R	S	Capsicum annuum	China
619	270758	S	S	S	S	S	S	R	S	S	S	S	S	S	S	S	R	S	R	S	Capsicum annuum	Japan
620	270760	S	S	S	S	S	S	S	Invalid	S	S	S	S	S	S	S	S	S	R	S	Capsicum annuum	China
621	270761	S	R	R	S	S	S	S	S	S	S	S	S	S	S	S	S	S	R	S	Capsicum annuum	China
622	270765	S	S	S	S	S	S	S	Invalid	S	S	S	S	S	S	S	S	S	R	S	Capsicum annuum	China
623	270766	S	S	S	S	S	S	S	Invalid	S	S	S	S	S	S	S	S	S	R	S	Capsicum annuum	China
624	270767	S	S	S	S	S	S	S	S	S	S	S	S	S	S	S	S	S	R	S	Capsicum annuum	Hungary
625	274800	S	R	R	S	S	S	R	S	S	S	S	S	S	S	S	R	S	R	S	Capsicum annuum	Argentina
626	283235	S	R	R	S	S	S	R	S	S	S	S	S	S	S	S	R	S	R	S	Capsicum annuum	Unknown
627	283236	S	R	R	S	S	S	R	S	S	S	S	S	S	S	S	S	S	R	S	Capsicum annuum	Unknown
628	283237	S	R	R	S	S	S	S	S	S	S	S	S	S	S	S	R	S	H	S	Capsicum annuum	Unknown
629	283238	S	S	S	S	S	S	S	S	S	S	S	S	S	S	S	S	S	R	S	Capsicum annuum	Unknown
630	283239	S	R	R	S	S	S	S	S	S	S	S	S	S	S	S	S	S	R	S	Capsicum annuum	Unknown
631	283245	S	R	R	S	S	S	S	S	S	S	S	S	S	S	S	S	S	R	S	Capsicum annuum	Vietnam
632	283274	S	R	R	S	S	S	R	S	S	S	S	S	S	S	S	S	S	R	S	Capsicum annuum	Unknown
633	283275	S	R	R	S	S	S	R	S	S	S	S	S	S	S	S	S	S	R	S	Capsicum annuum	Unknown
634	283296	S	R	R	S	S	S	S	S	S	S	S	S	S	S	S	S	S	S	S	Capsicum annuum	Nepal
635	283604	S	S	S	S	S	S	S	S	S	S	S	S	S	S	S	R	S	R	S	Capsicum annuum	Myanmar
636	285990	S	S	S	S	S	S	S	R	S	S	S	S	S	S	S	S	S	R	S	Capsicum annuum	China
637	285991	S	R	R	S	S	S	S	Invalid	S	S	S	S	S	S	S	S	S	S	S	Capsicum annuum	China
638	285992	S	S	S	S	S	S	S	S	S	S	S	S	S	S	S	S	S	S	S	Capsicum annuum	China
639	285993	S	S	S	S	S	S	S	Invalid	S	S	S	S	S	S	S	S	S	R	S	Capsicum annuum	China
640	285994	S	S	S	S	S	S	S	Invalid	S	S	S	S	S	S	S	S	S	R	S	Capsicum annuum	China
641	285995	S	R	R	S	S	S	S	Invalid	S	S	S	S	S	S	S	S	S	R	S	Capsicum annuum	China
642	286103	S	H	H	S	S	S	S	S	S	S	S	S	S	S	S	S	S	S	S	Capsicum annuum	Unknown
643	286104	S	H	H	S	S	S	S	S	S	S	S	S	H	H	S	H	S	H	S	Capsicum annuum	Unknown
644	286106	S	R	S	S	S	S	S	S	S	S	S	S	S	S	S	S	S	S	S	Capsicum annuum	Guatemala
645	286107	S	S	S	S	S	S	R	S	S	S	S	S	S	S	S	R	S	H	S	Capsicum annuum	China
646	286112	S	S	S	S	S	S	S	Invalid	S	S	S	S	S	S	S	S	S	R	S	Capsicum annuum	Iran
647	286113	S	H	H	S	S	S	S	S	S	S	S	S	S	S	S	H	S	S	S	Capsicum annuum	Yemen
648	286114	S	H	H	S	S	S	S	S	S	S	S	S	S	S	S	H	S	S	S	Capsicum annuum	Yemen
649	286115	S	S	S	S	S	S	S	S	S	S	S	S	S	S	S	S	S	S	S	Capsicum annuum	India
650	286116	S	S	S	S	S	S	S	S	S	S	S	S	S	S	S	R	S	S	S	Capsicum annuum	India
651	286118	S	R	R	S	S	S	R	S	S	S	S	S	S	S	S	R	S	R	S	Capsicum annuum	India
652	286119	S	R	R	S	S	S	R	S	S	S	S	S	S	S	S	R	S	R	S	Capsicum annuum	India
653	286120	S	R	R	S	S	S	R	S	S	S	S	S	S	S	S	R	S	R	S	Capsicum annuum	Unknown
654	286121	S	R	R	S	S	S	R	S	S	S	S	S	S	S	S	R	S	R	S	Capsicum annuum	Unknown
655	286123	S	R	R	S	S	S	S	S	S	S	S	S	S	S	S	S	S	H	S	Capsicum annuum	Unknown
656	286124	S	R	R	S	S	S	S	S	S	S	S	S	S	S	S	S	S	R	S	Capsicum annuum	Mexico
657	286125	S	R	R	S	S	S	S	S	S	S	S	S	S	S	S	S	S	R	S	Capsicum annuum	Mexico
658	286126	S	S	S	S	S	S	S	Invalid	S	S	S	S	S	S	S	S	S	R	S	Capsicum annuum	Mexico
659	286127	S	R	R	S	S	S	S	S	S	S	S	S	S	S	S	R	S	S	S	Capsicum annuum	Mexico
660	286128	S	R	S	S	S	S	S	Invalid	S	S	S	S	S	S	S	S	S	R	S	Capsicum annuum	Mexico
661	286131	S	S	S	S	S	S	R	R	S	S	S	S	S	S	S	S	S	R	S	Capsicum annuum	Mexico
662	286132	S	S	S	S	S	S	S	R	S	S	S	S	S	S	S	S	S	R	S	Capsicum annuum	Mexico
663	286133	S	S	S	S	S	S	S	R	S	S	S	S	S	S	S	S	S	R	S	Capsicum annuum	Mexico
664	286134	S	S	S	S	S	S	S	Invalid	S	S	S	S	S	S	S	S	S	R	S	Capsicum annuum	Mexico
665	286135	S	R	R	S	S	S	S	Invalid	S	S	S	S	S	S	S	S	S	R	S	Capsicum annuum	South Korea
666	286136	S	S	S	S	S	S	S	S	S	S	S	S	S	S	S	S	S	R	S	Capsicum annuum	South Korea
667	286137	S	R	R	S	S	S	R	S	S	S	S	S	S	S	S	S	S	R	S	Capsicum annuum	China
668	286138	S	R	R	S	S	S	S	Invalid	S	S	S	S	S	S	S	S	S	R	S	Capsicum annuum	China
669	286139	S	S	S	S	S	S	S	Invalid	S	S	S	S	S	S	S	S	S	R	S	Capsicum annuum	Peru
670	286141	S	S	S	S	S	S	R	S	S	S	S	S	S	S	S	R	S	R	S	Capsicum annuum	Peru
671	286143	S	S	S	S	S	S	S	S	S	S	S	S	S	S	S	S	S	R	S	Capsicum annuum	Unknown
672	286145	S	S	S	S	S	S	R	S	S	S	S	S	S	S	S	S	S	S	S	Capsicum annuum	Unknown
673	286147	S	R	S	S	S	S	S	S	S	S	S	S	S	S	S	S	Invalid	R	S	Capsicum annuum	Unknown
674	286148	S	S	S	S	S	S	S	Invalid	S	S	S	S	S	S	S	R	S	R	S	Capsicum annuum	Mexico
675	286149	S	R	S	S	S	S	R	S	S	S	S	S	S	S	S	S	Invalid	R	S	Capsicum annuum	Unknown
676	286151	S	S	S	S	S	S	H	Invalid	S	S	S	S	S	S	S	R	S	R	S	Capsicum annuum	Unknown
677	286152	S	R	R	S	S	S	R	S	S	S	S	S	S	S	S	R	S	S	S	Capsicum annuum	Unknown
678	286155	S	R	R	S	S	S	S	S	S	S	S	S	S	S	S	S	S	R	S	Capsicum annuum	Unknown
679	286156	S	S	S	S	S	S	S	S	S	S	S	S	S	S	S	S	S	R	S	Capsicum annuum	Unknown
680	286157	S	S	S	S	S	S	S	S	S	S	S	S	S	S	S	S	S	R	S	Capsicum annuum	Unknown
681	286158	S	R	H	R	R	R	S	Invalid	S	R	R	R	R	R	S	S	S	R	S	Capsicum annuum	Unknown
682	286161	S	R	R	S	S	S	S	S	S	S	S	S	S	S	S	R	S	R	S	Capsicum annuum	United States
683	286168	S	S	S	S	S	S	S	S	S	S	S	S	S	S	S	S	S	S	S	Capsicum annuum	United States
684	286169	S	S	S	S	S	S	S	S	S	S	S	S	S	S	S	S	S	R	S	Capsicum annuum	India
685	286170	S	R	S	S	S	S	R	S	S	S	S	S	S	S	S	S	S	R	S	Capsicum annuum	India
686	286171	S	S	S	S	S	S	S	S	S	S	S	S	S	S	S	S	S	R	S	Capsicum annuum	India
687	286253	S	S	S	S	S	S	S	S	S	S	S	S	S	S	S	S	S	S	S	Capsicum annuum	South Korea
688	286254	S	S	S	S	S	S	S	S	S	S	S	S	S	S	S	R	S	S	S	Capsicum annuum	South Korea
689	286255	S	S	S	S	S	S	S	S	S	S	S	S	S	S	S	S	S	R	S	Capsicum annuum	South Korea
690	286256	S	R	S	S	S	S	R	S	S	S	S	S	S	S	S	S	S	R	S	Capsicum annuum	South Korea
691	286257	S	R	R	S	S	S	R	S	S	S	S	S	R	R	S	S	Invalid	R	S	Capsicum annuum	South Korea
692	286258	S	S	S	S	S	S	R	S	S	S	S	S	S	S	S	R	S	R	S	Capsicum annuum	South Korea
693	286259	S	S	S	S	S	S	S	S	S	S	S	S	S	S	S	S	S	S	S	Capsicum annuum	South Korea
694	286261	S	S	S	S	S	S	S	Invalid	S	S	S	S	S	S	S	S	S	R	S	Capsicum annuum	South Korea
695	286262	S	S	S	S	S	S	S	S	S	S	S	S	S	S	S	R	S	R	S	Capsicum annuum	South Korea
696	286263	S	S	S	S	S	S	S	S	S	S	S	S	S	S	S	S	S	S	S	Capsicum annuum	South Korea
697	286266	S	R	R	S	S	S	H	S	S	S	S	S	S	S	S	S	S	R	S	Capsicum annuum	South Korea
698	286267	S	H	H	S	S	S	H	S	S	S	S	S	S	S	S	H	S	S	S	Capsicum annuum	South Korea
699	286268	S	R	R	S	S	S	R	S	S	S	S	S	S	S	S	S	S	R	S	Capsicum annuum	South Korea
700	286269	S	R	R	S	S	S	R	S	S	S	S	S	S	S	S	S	S	R	S	Capsicum annuum	South Korea
701	286270	S	R	R	S	S	S	S	S	S	S	S	S	S	S	S	R	S	R	S	Capsicum annuum	South Korea
702	286271	S	R	R	S	S	S	S	S	S	S	S	S	S	S	S	S	S	R	S	Capsicum annuum	South Korea
703	286272	S	R	R	S	S	S	R	S	S	S	S	S	S	S	S	S	S	R	S	Capsicum annuum	South Korea
704	286273	S	R	R	S	S	S	R	S	S	S	S	S	S	S	S	S	S	R	S	Capsicum annuum	South Korea
705	286275	S	R	R	S	S	S	S	S	S	S	S	S	S	S	S	S	S	R	S	Capsicum annuum	South Korea
706	286276	S	R	R	S	S	S	R	S	S	S	S	S	S	S	S	S	S	R	S	Capsicum annuum	South Korea
707	286277	S	R	R	S	S	S	S	S	S	S	S	S	S	S	S	S	S	R	S	Capsicum annuum	South Korea
708	286278	S	S	S	S	S	S	S	S	S	S	S	S	S	S	S	S	S	R	S	Capsicum annuum	South Korea
709	286279	S	H	H	S	S	S	S	S	S	S	S	S	S	S	S	S	S	R	S	Capsicum annuum	South Korea
710	286280	S	R	R	S	S	S	R	S	S	S	S	S	S	S	S	S	S	R	S	Capsicum annuum	South Korea
711	286281	S	R	R	S	S	S	R	S	S	S	S	S	S	S	S	R	S	R	S	Capsicum annuum	South Korea
712	286282	S	S	S	S	S	S	S	S	S	S	S	S	S	S	S	S	S	R	S	Capsicum annuum	South Korea
713	286283	S	S	S	S	S	S	S	S	S	S	S	S	S	S	S	S	S	R	S	Capsicum annuum	South Korea
714	286284	S	R	R	S	S	S	R	S	S	S	S	S	S	S	S	S	S	R	S	Capsicum annuum	South Korea
715	286285	S	R	R	S	S	S	R	S	S	S	S	S	S	S	S	S	S	R	S	Capsicum annuum	South Korea
716	286286	S	R	R	S	S	S	R	S	S	S	S	S	S	S	S	S	S	R	S	Capsicum annuum	South Korea
717	286287	S	R	R	S	S	S	R	S	S	S	S	S	S	S	S	S	S	R	S	Capsicum annuum	South Korea
718	286288	S	R	R	S	S	S	S	S	S	S	S	S	S	S	Invalid	S	S	R	S	Capsicum annuum	South Korea
719	286289	S	R	R	S	S	S	R	S	S	S	S	S	S	S	S	S	S	R	S	Capsicum annuum	South Korea
720	286290	S	R	R	S	S	S	H	S	S	S	S	S	S	S	S	S	S	R	S	Capsicum annuum	South Korea
721	286291	S	R	R	S	S	S	S	S	S	S	S	S	S	S	S	R	S	H	S	Capsicum annuum	South Korea
722	286292	S	R	R	S	S	S	R	S	S	S	S	S	S	S	S	S	S	R	S	Capsicum annuum	South Korea
723	286293	S	R	R	S	S	S	H	S	S	S	S	S	S	S	S	S	S	H	S	Capsicum annuum	South Korea
724	286294	S	S	S	S	S	S	R	S	S	S	S	S	S	S	S	S	S	R	S	Capsicum annuum	South Korea
725	286295	S	S	S	S	S	S	R	S	S	S	S	S	S	S	S	S	S	R	S	Capsicum annuum	South Korea
726	286296	S	R	R	S	S	S	S	S	S	S	S	S	S	S	S	S	S	S	S	Capsicum annuum	South Korea
727	286297	S	R	R	S	S	S	R	S	S	S	S	S	S	S	S	R	S	R	S	Capsicum annuum	South Korea
728	286298	S	R	R	S	S	S	R	S	S	S	S	S	S	S	S	S	S	R	S	Capsicum annuum	South Korea
729	286299	S	R	R	S	S	S	R	S	S	S	S	S	S	S	S	S	S	R	S	Capsicum annuum	South Korea
730	286300	S	R	R	S	S	S	R	S	S	S	S	S	S	S	S	S	S	R	S	Capsicum annuum	South Korea
731	286301	S	S	S	S	S	S	S	S	S	S	S	S	S	S	S	S	S	S	S	Capsicum annuum	South Korea
732	286302	S	R	R	S	S	S	R	S	S	S	S	S	S	S	S	R	S	R	S	Capsicum annuum	South Korea
733	286303	S	R	R	S	S	S	R	S	S	S	S	S	S	S	S	S	S	R	S	Capsicum annuum	South Korea
734	286304	S	R	R	S	S	S	R	S	S	S	S	S	S	S	S	S	S	R	S	Capsicum annuum	South Korea
735	286305	S	R	R	S	S	S	R	S	S	S	S	S	S	S	S	S	S	R	S	Capsicum annuum	South Korea
736	286306	S	R	R	S	S	S	S	S	S	S	S	S	S	S	S	S	S	R	S	Capsicum annuum	South Korea
737	286307	S	R	R	S	S	S	S	S	S	S	S	S	S	S	S	S	S	R	S	Capsicum annuum	South Korea
738	286308	S	R	R	S	S	S	S	S	S	S	S	S	S	S	S	S	S	R	S	Capsicum annuum	South Korea
739	286309	S	R	R	S	S	S	S	S	S	S	S	S	S	S	S	S	S	R	S	Capsicum annuum	South Korea
740	286310	S	R	R	S	S	S	R	S	S	S	S	S	S	S	S	S	S	R	S	Capsicum annuum	South Korea
741	286311	S	R	R	S	S	S	R	S	S	S	S	S	S	S	S	S	S	R	S	Capsicum annuum	South Korea
742	286312	S	R	R	S	S	S	R	S	S	S	S	S	S	S	S	S	S	R	S	Capsicum annuum	South Korea
743	286313	S	R	R	S	S	S	S	S	S	S	S	S	S	S	S	S	S	R	S	Capsicum annuum	South Korea
744	286314	S	R	R	S	S	S	R	S	S	S	S	S	S	S	S	R	S	R	S	Capsicum annuum	South Korea
745	286315	S	R	R	S	S	S	R	S	S	S	S	S	S	S	S	S	S	R	S	Capsicum annuum	South Korea
746	286316	S	R	R	S	S	S	R	S	S	S	S	S	S	S	S	S	S	R	S	Capsicum annuum	South Korea
747	286317	S	R	R	S	S	S	R	S	S	S	S	S	S	S	S	R	S	R	S	Capsicum annuum	South Korea
748	286318	S	R	R	S	S	S	R	S	S	S	S	S	S	S	S	S	S	R	S	Capsicum annuum	South Korea
749	286319	S	R	R	S	S	S	R	S	S	S	S	S	S	S	S	S	S	R	S	Capsicum annuum	South Korea
750	286320	S	R	R	S	S	S	R	S	S	S	S	S	S	S	S	S	S	R	S	Capsicum annuum	South Korea
751	286321	S	R	R	S	S	S	R	S	S	S	S	S	S	S	S	R	S	R	S	Capsicum annuum	South Korea
752	286322	S	R	R	S	S	S	R	S	S	S	S	S	S	S	S	R	S	R	S	Capsicum annuum	South Korea
753	286323	S	R	R	S	S	S	R	S	S	S	S	S	S	S	S	S	S	R	S	Capsicum annuum	South Korea
754	286324	S	R	R	S	S	S	R	S	S	S	S	S	S	S	S	S	S	R	S	Capsicum annuum	South Korea
755	286325	S	R	R	S	S	S	R	S	S	S	S	S	S	S	S	S	S	R	S	Capsicum annuum	South Korea
756	286326	S	R	R	S	S	S	R	S	S	S	S	S	S	S	S	S	S	R	S	Capsicum annuum	South Korea
757	286327	S	R	R	S	S	S	R	S	S	S	S	S	S	S	S	S	S	R	S	Capsicum annuum	South Korea
758	286328	S	R	R	S	S	S	R	S	S	S	S	S	S	S	S	S	S	R	S	Capsicum annuum	South Korea
759	286329	S	R	R	S	S	S	R	S	S	S	S	S	S	S	S	S	S	R	S	Capsicum annuum	South Korea
760	286330	S	R	R	S	S	S	R	S	S	S	S	S	S	S	S	S	S	R	S	Capsicum annuum	South Korea
761	286331	S	R	R	S	S	S	S	S	S	S	S	S	S	S	S	S	S	R	S	Capsicum annuum	South Korea
762	286332	S	R	R	S	S	S	R	S	S	S	S	S	S	S	S	S	S	R	S	Capsicum annuum	South Korea
763	286333	S	R	R	S	S	S	R	S	S	S	S	S	S	S	S	S	S	R	S	Capsicum annuum	South Korea
764	286334	S	R	R	S	S	S	R	S	S	S	S	S	S	S	S	S	S	R	S	Capsicum annuum	South Korea
765	286335	S	R	R	S	S	S	R	S	S	S	S	S	S	S	S	S	S	R	S	Capsicum annuum	South Korea
766	286336	S	H	H	S	S	S	R	S	S	S	S	S	S	S	S	S	S	R	S	Capsicum annuum	South Korea
767	286337	S	R	R	S	S	S	R	S	S	S	S	S	S	S	S	S	S	R	S	Capsicum annuum	South Korea
768	286338	S	R	R	S	S	S	R	S	S	S	S	S	S	S	S	S	S	R	S	Capsicum annuum	South Korea
769	286339	S	R	R	S	S	S	R	S	S	S	S	S	S	S	S	R	S	R	S	Capsicum annuum	South Korea
770	286340	S	H	H	S	S	S	R	S	S	S	S	S	S	S	S	S	S	R	S	Capsicum annuum	South Korea
771	286341	S	R	R	S	S	S	R	S	S	S	Invalid	S	S	S	S	S	S	R	S	Capsicum annuum	South Korea
772	286342	S	R	R	S	S	S	R	S	S	S	Invalid	S	S	S	S	H	S	R	S	Capsicum annuum	South Korea
773	286343	S	R	R	S	S	S	S	S	S	S	S	S	S	S	S	R	S	R	S	Capsicum annuum	South Korea
774	286344	S	R	R	S	S	S	R	S	S	S	S	S	S	S	S	S	S	R	S	Capsicum annuum	South Korea
775	286345	S	R	R	S	S	S	R	S	S	S	S	S	S	S	S	S	S	R	S	Capsicum annuum	South Korea
776	286346	S	R	R	S	S	S	R	S	S	S	S	S	S	S	S	S	S	R	S	Capsicum annuum	South Korea
777	286347	S	R	R	S	S	S	R	S	S	S	S	S	S	S	S	S	S	R	S	Capsicum annuum	South Korea
778	286348	S	R	R	S	S	S	R	S	S	S	S	S	S	S	S	H	S	R	S	Capsicum annuum	South Korea
779	286349	S	R	R	S	S	S	R	S	S	S	S	S	S	S	S	R	S	R	S	Capsicum annuum	South Korea
780	286350	S	R	R	S	S	S	S	S	S	S	S	S	S	S	S	R	S	R	S	Capsicum annuum	South Korea
781	286351	S	R	R	S	S	S	R	S	S	S	S	S	S	S	S	S	S	R	S	Capsicum annuum	South Korea
782	286352	S	R	R	S	S	S	R	S	S	S	S	S	S	S	S	S	S	R	S	Capsicum annuum	South Korea
783	286353	S	R	R	S	S	S	H	S	S	S	S	S	S	S	S	S	S	R	S	Capsicum annuum	South Korea
784	286354	S	R	R	S	S	S	R	S	S	S	S	S	S	S	S	S	S	R	S	Capsicum annuum	South Korea
785	286355	S	R	R	S	S	S	R	S	S	S	S	S	S	S	S	S	S	R	S	Capsicum annuum	South Korea
786	286356	S	R	R	S	S	S	R	S	S	S	S	S	S	S	S	S	S	R	S	Capsicum annuum	South Korea
787	286357	S	R	R	S	S	S	R	S	S	S	S	S	S	S	S	R	S	R	S	Capsicum annuum	South Korea
788	286358	S	R	R	S	S	S	R	S	S	S	S	S	S	S	S	R	S	R	S	Capsicum annuum	South Korea
789	286359	S	R	R	S	S	S	R	S	S	S	S	S	S	S	S	S	S	S	S	Capsicum annuum	South Korea
790	286360	S	R	R	S	S	S	R	S	S	S	S	S	S	S	S	S	S	R	S	Capsicum annuum	South Korea
791	286361	S	R	R	S	S	S	S	S	S	S	S	S	S	S	S	S	S	R	S	Capsicum annuum	South Korea
792	286362	S	H	H	S	S	S	R	S	S	S	S	S	S	S	S	S	S	R	S	Capsicum annuum	South Korea
793	286363	S	R	R	S	S	S	R	S	S	S	S	S	S	S	S	S	S	R	S	Capsicum annuum	South Korea
794	286364	S	R	R	S	S	S	R	S	S	S	S	S	S	S	S	S	S	R	S	Capsicum annuum	South Korea
795	286365	S	R	R	S	S	S	R	S	S	S	S	S	S	S	S	R	S	R	S	Capsicum annuum	South Korea
796	286366	S	R	R	S	S	S	R	S	S	S	S	S	S	S	S	R	S	R	S	Capsicum annuum	South Korea
797	286367	S	R	R	S	S	S	R	S	S	S	S	S	S	S	S	S	S	R	S	Capsicum annuum	South Korea
798	286368	S	R	R	S	S	S	R	S	S	S	S	S	S	S	S	R	S	R	S	Capsicum annuum	South Korea
799	286369	S	R	R	S	S	S	R	S	S	S	S	S	S	S	S	S	S	R	S	Capsicum annuum	South Korea
800	286370	S	R	R	S	S	S	R	S	S	S	S	S	S	S	S	S	S	R	S	Capsicum annuum	South Korea
801	286371	S	R	R	S	S	S	R	S	S	S	S	S	S	S	S	S	S	R	S	Capsicum annuum	South Korea
802	286372	S	R	R	S	S	S	R	S	S	S	S	S	S	S	S	S	S	R	S	Capsicum annuum	South Korea
803	286373	S	R	R	S	S	S	R	S	S	S	S	S	S	S	S	S	S	R	S	Capsicum annuum	South Korea
804	286374	S	R	R	S	S	S	S	S	S	S	S	S	S	S	S	S	S	R	S	Capsicum annuum	South Korea
805	286375	S	R	R	S	S	S	R	S	S	S	S	S	S	S	S	S	S	R	S	Capsicum annuum	South Korea
806	286376	S	R	R	S	S	S	R	S	S	S	S	S	S	S	S	S	S	S	S	Capsicum annuum	South Korea
807	286377	S	R	R	S	S	S	R	S	S	S	S	S	S	S	S	S	S	R	S	Capsicum annuum	South Korea
808	286378	S	R	R	S	S	S	R	S	S	S	H	S	S	S	S	S	S	R	S	Capsicum annuum	South Korea
809	286379	S	R	R	S	S	S	R	S	S	S	S	S	S	S	S	R	S	R	S	Capsicum annuum	South Korea
810	286380	S	R	R	S	S	S	S	S	S	S	S	S	S	S	S	S	S	R	S	Capsicum annuum	South Korea
811	286381	S	R	R	S	S	S	R	S	S	S	S	S	S	S	S	S	S	R	S	Capsicum annuum	South Korea
812	286382	S	R	R	S	S	S	R	S	S	S	S	S	S	S	S	S	S	R	S	Capsicum annuum	South Korea
813	286383	S	R	R	S	S	S	R	S	S	S	S	S	S	S	S	S	S	S	S	Capsicum annuum	South Korea
814	286384	S	R	R	S	S	S	R	S	S	S	S	S	S	S	S	R	S	R	S	Capsicum annuum	South Korea
815	286385	S	R	R	S	S	S	R	S	S	S	S	S	S	S	S	S	S	R	S	Capsicum annuum	South Korea
816	286386	S	R	R	S	S	S	R	S	S	S	S	S	S	S	S	S	S	R	S	Capsicum annuum	South Korea
817	286387	S	R	R	S	S	S	R	S	S	S	S	S	S	S	S	S	S	R	S	Capsicum annuum	South Korea
818	286388	S	R	R	S	S	S	R	S	S	S	S	S	S	S	S	S	S	R	S	Capsicum annuum	South Korea
819	286389	S	R	R	S	S	S	R	S	S	S	S	S	S	S	S	S	S	R	S	Capsicum annuum	South Korea
820	286390	S	R	S	S	S	S	S	S	S	S	S	S	S	S	S	S	S	S	S	Capsicum annuum	South Korea
821	286391	S	R	R	S	S	S	H	S	S	S	S	S	S	S	S	S	S	S	S	Capsicum annuum	South Korea
822	286392	S	R	R	S	S	S	R	S	S	S	S	S	S	S	S	S	S	R	S	Capsicum annuum	South Korea
823	286393	S	R	R	S	S	S	R	S	S	S	S	S	S	S	S	S	S	R	S	Capsicum annuum	South Korea
824	286394	S	R	R	S	S	S	R	S	S	S	S	S	S	S	S	R	S	R	S	Capsicum annuum	South Korea
825	286395	S	R	R	S	S	S	R	S	S	S	S	S	S	S	S	S	S	R	S	Capsicum annuum	South Korea
826	286554	S	R	R	S	S	S	R	S	S	S	S	S	S	S	S	S	S	R	S	Capsicum annuum	Cambodia
827	286555	S	R	R	S	S	S	R	S	S	S	S	S	S	S	S	S	S	S	S	Capsicum annuum	Cambodia
828	286556	S	R	R	S	S	S	R	S	S	S	S	S	S	S	S	S	S	S	S	Capsicum annuum	Cambodia
829	286557	S	R	R	S	S	S	R	S	S	S	S	S	S	S	S	S	S	R	S	Capsicum annuum	Pakistan
830	286558	S	R	R	S	S	S	R	S	S	S	S	S	S	S	S	S	S	R	S	Capsicum annuum	Pakistan
831	286559	S	R	R	S	S	S	R	S	S	S	S	S	S	S	S	S	S	R	S	Capsicum annuum	Pakistan
832	286560	S	R	R	S	S	S	R	S	S	S	S	S	S	S	S	S	S	R	S	Capsicum annuum	China
833	286561	S	R	R	S	S	S	R	S	S	S	S	S	S	S	S	S	S	R	S	Capsicum annuum	China
834	286562	S	R	R	S	S	S	R	S	S	S	S	S	S	S	S	S	S	R	S	Capsicum annuum	China
835	286563	S	R	R	S	S	S	R	S	S	S	S	S	S	S	S	R	S	R	S	Capsicum annuum	China
836	286564	S	R	R	S	S	S	R	S	S	S	S	S	S	S	S	S	S	R	S	Capsicum annuum	China
837	286565	S	R	R	S	S	S	R	S	S	S	S	S	S	S	S	S	S	S	S	Capsicum annuum	China
838	286566	S	R	R	S	S	S	R	S	S	S	S	S	S	S	S	S	S	R	S	Capsicum annuum	China
839	286567	S	S	S	S	S	S	R	S	S	S	S	S	S	S	S	S	S	R	S	Capsicum annuum	China
840	286568	S	R	R	S	S	S	R	S	S	S	S	S	S	S	S	R	S	R	S	Capsicum annuum	China
841	286569	S	R	R	S	S	S	R	S	S	S	S	S	S	S	S	S	S	R	S	Capsicum annuum	Japan
842	286570	S	S	S	S	S	S	S	S	S	S	S	S	S	S	S	S	S	R	S	Capsicum annuum	Japan
843	286573	S	R	R	S	S	S	R	S	S	S	S	S	S	S	S	S	S	S	S	Capsicum annuum	Thailand
844	286574	S	R	R	S	S	S	S	S	S	S	S	S	S	S	S	R	S	R	S	Capsicum annuum	Thailand
845	286576	S	H	H	S	S	S	S	S	S	S	S	S	S	S	S	S	S	R	S	Capsicum annuum	Thailand
846	286577	S	H	H	S	S	S	S	S	S	S	S	S	S	S	S	S	S	H	S	Capsicum annuum	Thailand
847	286578	S	H	H	S	S	S	S	S	S	S	S	S	S	S	S	S	S	R	S	Capsicum annuum	Thailand
848	286579	S	H	H	S	S	S	S	S	S	S	S	S	S	S	S	S	S	R	S	Capsicum annuum	Thailand
849	286580	S	H	H	S	S	S	R	S	S	S	S	S	S	S	S	R	S	R	S	Capsicum annuum	Thailand
850	286581	S	H	H	S	S	S	H	Invalid	S	S	S	S	S	S	S	S	S	R	S	Capsicum annuum	Thailand
851	286582	S	R	R	S	S	S	R	S	S	S	S	S	S	S	S	S	S	R	S	Capsicum annuum	Thailand
852	286583	S	S	S	S	S	S	S	S	S	S	S	S	S	S	S	S	S	R	S	Capsicum annuum	Thailand
853	286585	S	S	S	S	S	S	H	S	S	S	S	S	S	S	S	S	S	R	S	Capsicum annuum	China
854	286586	S	R	R	S	S	S	R	S	S	S	S	S	S	S	S	H	S	R	S	Capsicum annuum	China
855	286587	S	R	R	S	S	S	H	S	S	S	S	S	S	S	S	R	S	R	S	Capsicum annuum	China
856	286588	S	R	R	S	S	S	S	S	S	S	S	S	S	S	S	R	S	S	S	Capsicum annuum	China
857	286589	S	R	R	S	S	S	R	S	S	S	S	S	S	S	S	S	S	S	S	Capsicum annuum	China
858	286590	S	R	R	S	S	S	R	S	S	S	S	S	S	S	S	S	S	R	S	Capsicum annuum	China
859	286591	S	R	R	S	S	S	S	S	S	S	S	S	S	S	S	R	S	R	S	Capsicum annuum	United States
860	286592	S	R	R	S	S	S	R	S	S	S	S	S	S	S	S	R	S	S	S	Capsicum annuum	United States
861	286595	S	R	R	S	S	S	S	S	S	S	S	S	S	S	S	S	S	S	S	Capsicum annuum	Hungary
862	286596	S	S	S	S	S	S	S	S	S	S	S	S	S	S	S	S	S	S	S	Capsicum annuum	Hungary
863	286597	S	R	R	S	S	S	S	S	S	S	S	S	S	S	S	R	S	R	S	Capsicum annuum	Hungary
864	286598	S	S	S	S	S	S	R	S	S	S	S	S	S	S	S	R	S	R	S	Capsicum annuum	Hungary
865	286599	S	S	S	S	S	S	R	S	H	S	S	S	S	S	S	R	S	R	S	Capsicum annuum	Hungary
866	286600	S	S	S	S	S	S	R	S	S	S	S	S	S	S	S	R	S	R	S	Capsicum annuum	Hungary
867	286601	S	S	S	S	S	S	S	S	S	S	S	S	S	S	S	R	S	S	S	Capsicum annuum	Hungary
868	286602	S	S	S	S	S	S	S	S	S	S	S	S	S	S	S	R	S	R	S	Capsicum annuum	Hungary
869	286603	S	R	R	S	S	S	S	S	S	S	S	S	S	S	S	S	S	S	S	Capsicum annuum	Hungary
870	286604	S	R	R	S	S	S	S	S	S	S	S	S	S	S	S	R	S	R	S	Capsicum annuum	Hungary
871	286605	S	H	H	S	S	S	H	S	S	S	S	S	S	S	S	S	S	H	S	Capsicum annuum	Hungary
872	286606	S	R	R	S	S	S	R	S	S	S	S	S	S	S	S	R	S	R	S	Capsicum annuum	Hungary
873	286607	S	H	S	S	S	S	H	S	S	S	S	S	S	S	S	S	S	R	S	Capsicum annuum	Hungary
874	286608	S	R	R	S	S	S	S	R	S	S	S	S	S	S	S	S	S	R	S	Capsicum annuum	Hungary
875	286611	S	S	S	S	S	S	S	S	S	S	S	S	S	S	S	S	S	R	S	Capsicum annuum	Hungary
876	286612	S	S	S	S	S	S	S	Invalid	S	S	S	S	S	S	S	R	S	S	S	Capsicum annuum	Hungary
877	286613	S	S	S	S	S	S	S	S	S	S	S	S	S	S	S	R	S	S	S	Capsicum annuum	Hungary
878	286616	S	R	R	S	S	S	S	Invalid	S	S	S	S	S	S	S	S	S	R	S	Capsicum annuum	Hungary
879	286618	S	R	R	S	S	S	S	S	S	S	S	S	S	S	S	S	S	R	S	Capsicum annuum	Hungary
880	286619	S	S	S	S	S	S	S	Invalid	S	S	S	S	S	S	S	S	S	R	S	Capsicum annuum	Hungary
881	286621	S	S	S	S	S	S	S	S	S	S	S	S	S	S	S	S	S	R	S	Capsicum annuum	Hungary
882	286622	S	R	R	S	S	S	S	S	S	S	S	S	S	S	S	R	S	R	S	Capsicum annuum	Hungary
883	286623	S	S	S	S	S	S	S	S	S	S	S	S	S	S	S	S	S	R	S	Capsicum annuum	Hungary
884	286624	S	S	S	S	S	S	S	S	S	S	S	S	S	S	S	S	S	S	S	Capsicum annuum	Hungary
885	286625	S	R	R	S	S	S	S	S	S	S	S	S	S	S	S	S	S	R	S	Capsicum annuum	Hungary
886	286626	S	R	H	S	S	S	H	S	S	S	S	S	S	S	S	H	S	S	S	Capsicum annuum	Hungary
887	286627	S	R	R	S	S	S	S	S	S	S	S	S	S	S	S	S	S	R	S	Capsicum annuum	Hungary
888	286628	S	H	H	S	S	S	H	S	S	S	S	S	S	S	H	H	S	R	S	Capsicum annuum	Hungary
889	286629	S	R	R	S	S	S	S	Invalid	S	S	S	S	S	S	S	S	S	R	S	Capsicum annuum	Hungary
890	286630	S	S	S	S	S	S	S	Invalid	S	S	S	S	S	S	S	S	S	R	S	Capsicum annuum	Hungary
891	286631	S	R	R	S	S	S	S	S	S	S	S	S	S	S	S	S	S	R	S	Capsicum annuum	Hungary
892	286632	S	S	S	S	S	S	S	R	S	S	S	S	S	S	S	R	S	R	S	Capsicum annuum	Hungary
893	286633	S	S	S	S	S	S	R	Invalid	S	S	S	S	S	S	S	S	S	R	S	Capsicum annuum	Hungary
894	286635	S	S	S	S	S	S	S	S	S	S	S	S	S	S	S	S	S	R	S	Capsicum annuum	Hungary
895	290034	S	S	S	S	S	S	S	R	S	S	S	S	S	S	S	S	S	R	S	Capsicum annuum	India
896	290036	S	R	S	S	S	S	S	S	S	S	S	S	S	S	S	S	S	R	S	Capsicum annuum	Hungary
897	290040	S	R	S	S	S	S	S	H	S	S	S	S	S	S	S	H	S	R	S	Capsicum annuum	Unknown
898	290043	S	S	S	S	S	S	S	Invalid	S	S	S	S	S	S	S	S	S	R	S	Capsicum annuum	Cuba
899	290044	S	S	S	S	S	S	S	S	S	S	S	S	S	S	S	S	S	R	S	Capsicum annuum	Unknown
900	290122	S	H	H	S	S	S	S	Invalid	S	S	S	S	S	S	S	S	S	R	S	Capsicum annuum	United States
901	290142	S	S	S	S	S	S	R	S	S	S	S	S	S	S	S	S	S	S	S	Capsicum annuum	United States
902	290143	S	R	R	S	S	S	S	S	S	S	S	S	S	S	S	S	S	R	S	Capsicum annuum	Thailand
903	290144	S	R	R	S	S	S	S	Invalid	S	S	S	S	S	S	S	S	S	R	S	Capsicum annuum	Thailand
904	293014	S	R	R	S	S	S	S	S	S	S	S	S	S	S	S	S	S	R	S	Capsicum annuum	Canada
905	293914	S	R	R	S	S	S	S	S	S	S	S	S	S	S	S	S	S	S	S	Capsicum annuum	Spain
906	293915	S	S	S	S	S	S	S	S	S	S	S	S	S	S	S	S	S	R	S	Capsicum annuum	Spain
907	293916	S	S	S	S	S	S	S	S	S	S	S	S	S	S	S	S	S	R	S	Capsicum annuum	Mexico
908	293917	S	R	S	S	S	S	S	Invalid	S	S	S	S	S	S	S	S	S	S	S	Capsicum annuum	Mexico
909	293918	S	S	S	S	S	S	S	Invalid	S	S	S	S	S	S	S	S	S	R	S	Capsicum annuum	Mexico
910	293922	S	S	S	S	S	S	S	S	S	S	S	S	S	S	S	S	S	R	S	Capsicum annuum	China
911	293923	S	R	R	S	S	S	S	Invalid	S	S	S	S	S	S	S	R	S	H	S	Capsicum annuum	China
912	294306	S	S	S	S	S	S	S	S	S	S	S	S	S	S	S	S	S	R	S	Capsicum annuum	Uzbekistan
913	294307	S	R	R	S	S	S	H	S	S	S	S	S	S	S	S	H	S	H	S	Capsicum annuum	Uzbekistan
914	294675	S	R	R	S	S	S	S	S	S	S	S	S	S	S	S	H	S	H	S	Capsicum annuum	Turkiye
915	294676	S	R	R	S	S	S	S	S	S	S	S	S	S	S	S	S	S	S	S	Capsicum annuum	Turkiye
916	294677	S	S	S	S	S	S	R	S	S	S	S	S	S	S	S	S	S	S	S	Capsicum annuum	Turkiye
917	294678	S	S	S	S	S	S	S	S	S	S	S	S	S	S	S	S	S	R	S	Capsicum annuum	Turkiye
918	294679	S	S	S	S	S	S	S	Invalid	S	S	S	S	S	S	S	S	S	R	S	Capsicum annuum	Turkiye
919	294681	S	S	S	S	S	S	S	H	S	S	S	S	S	S	S	S	S	R	S	Capsicum annuum	Turkiye
920	294682	S	S	S	S	S	S	S	R	S	S	S	S	S	S	S	S	S	R	S	Capsicum annuum	Turkiye
921	294683	S	R	R	S	S	S	S	S	S	S	S	S	S	S	S	S	S	R	S	Capsicum annuum	Turkiye
922	294684	S	H	H	S	S	S	S	S	S	S	S	S	S	S	S	S	S	R	S	Capsicum annuum	Turkiye
923	294685	Invalid	Invalid	Invalid	Invalid	Invalid	Invalid	Invalid	Invalid	Invalid	Invalid	Invalid	Invalid	Invalid	Invalid	Invalid	S	S	Invalid	Invalid	Capsicum annuum	Turkiye
924	294686	S	R	R	S	S	S	S	S	S	S	S	S	S	S	S	S	S	S	S	Capsicum annuum	Turkiye
925	294687	S	R	R	S	S	S	S	S	S	S	S	S	S	S	S	S	S	R	S	Capsicum annuum	Turkiye
926	294688	S	R	R	S	S	S	S	Invalid	S	S	S	S	S	S	S	S	S	R	S	Capsicum annuum	Turkiye
927	294689	Invalid	Invalid	Invalid	Invalid	Invalid	Invalid	Invalid	Invalid	Invalid	Invalid	Invalid	Invalid	Invalid	Invalid	Invalid	S	S	Invalid	Invalid	Capsicum annuum	United States
928	294690	S	R	S	S	S	S	S	Invalid	S	S	S	S	S	S	S	S	S	R	S	Capsicum annuum	United States
929	294691	S	S	S	S	S	S	S	S	S	S	S	S	S	S	S	S	S	R	S	Capsicum annuum	Peru
930	294693	S	S	S	S	S	S	S	Invalid	S	S	S	S	S	S	S	S	S	R	S	Capsicum annuum	United States
931	294694	S	R	R	S	S	S	S	S	S	S	S	S	S	S	S	S	S	S	S	Capsicum annuum	Japan
932	294695	S	S	S	S	S	S	S	Invalid	S	S	S	S	S	S	S	S	S	R	S	Capsicum annuum	United States
933	294696	S	R	R	S	S	S	S	Invalid	S	S	S	S	S	S	S	S	S	R	S	Capsicum annuum	United States
934	294697	S	H	S	S	S	S	S	S	S	S	S	S	S	S	S	S	S	R	S	Capsicum annuum	United States
935	294698	S	H	H	S	S	S	S	S	S	S	S	S	S	S	S	S	S	S	S	Capsicum annuum	Hungary
936	294699	S	R	S	S	S	S	S	Invalid	S	S	S	S	S	S	S	S	S	S	S	Capsicum annuum	Hungary
937	294700	S	R	R	S	S	S	R	S	S	S	S	S	S	S	S	S	S	R	S	Capsicum annuum	Hungary
938	294702	S	S	S	S	S	S	S	S	S	S	S	S	S	S	S	S	S	S	S	Capsicum annuum	Hungary
939	294725	S	S	S	S	S	S	S	S	S	S	S	S	S	S	S	S	S	R	S	Capsicum annuum	Armenia
940	294726	S	S	S	S	S	S	R	S	S	S	S	S	S	S	S	R	S	S	S	Capsicum annuum	Unknown
941	294727	S	S	S	S	S	S	R	Invalid	S	S	S	S	S	S	S	S	S	R	S	Capsicum annuum	Cuba
942	294728	S	H	H	S	S	S	S	S	S	S	S	S	S	S	S	R	S	S	S	Capsicum annuum	Czech Republic
943	296536	S	H	S	S	S	S	S	S	S	S	S	S	S	S	S	H	S	H	S	Capsicum annuum	South Korea
944	296537	S	H	H	S	S	S	S	S	S	S	S	S	S	S	S	S	S	S	S	Capsicum annuum	China
945	296541	S	H	H	S	S	S	S	S	S	S	S	S	S	S	S	S	S	S	S	Capsicum annuum	China
946	296543	S	R	S	S	S	S	S	S	S	S	S	S	S	S	S	S	S	S	S	Capsicum annuum	China
947	296545	S	S	S	S	S	S	S	Invalid	S	S	S	S	S	S	S	S	S	R	S	Capsicum annuum	China
948	296547	S	S	S	S	S	S	S	S	S	S	S	S	S	S	S	H	S	H	S	Capsicum annuum	China
949	296548	S	S	S	S	S	S	S	Invalid	S	S	S	S	S	S	S	S	S	R	S	Capsicum annuum	China
950	296549	S	S	S	S	S	S	S	Invalid	S	S	S	S	S	S	S	S	S	R	S	Capsicum annuum	China
951	296550	S	R	S	S	S	S	S	S	S	S	S	S	S	S	S	S	S	R	S	Capsicum annuum	China
952	296553	S	S	S	S	S	S	S	S	S	S	S	S	S	S	S	H	H	R	S	Capsicum annuum	China
953	296554	S	H	H	S	S	S	S	S	S	S	S	S	S	S	S	S	S	R	S	Capsicum annuum	China
954	296555	S	S	S	S	S	S	S	S	S	S	S	S	S	S	S	S	S	R	S	Capsicum annuum	China
955	296556	S	H	H	S	S	S	H	S	S	S	S	S	S	S	S	S	S	R	S	Capsicum annuum	China
956	296562	S	S	S	S	S	S	S	S	S	S	S	S	S	S	S	S	S	S	S	Capsicum annuum	South Korea
957	296563	S	S	S	S	S	S	S	S	S	S	S	S	S	S	S	S	S	R	S	Capsicum annuum	South Korea
958	296565	S	S	S	S	S	S	S	S	S	S	S	S	S	S	S	S	S	R	S	Capsicum annuum	Spain
959	296566	S	S	S	S	S	S	R	S	S	S	S	S	S	S	S	S	S	S	S	Capsicum annuum	Spain
960	296570	S	H	S	S	S	S	H	S	S	S	S	S	R	R	S	H	S	R	S	Capsicum annuum	Spain
961	296572	S	S	S	S	S	S	S	R	S	S	S	S	S	S	S	R	S	R	S	Capsicum annuum	Spain
962	296573	S	S	S	S	S	S	S	Invalid	S	S	S	S	S	S	S	S	S	R	S	Capsicum annuum	Spain
963	296575	S	R	S	S	S	S	S	S	S	S	S	S	S	S	S	S	S	R	S	Capsicum annuum	Spain
964	296576	S	S	S	S	S	S	R	S	S	S	S	S	S	S	S	S	S	S	S	Capsicum annuum	Spain
965	296577	S	S	S	S	S	S	S	Invalid	S	S	S	S	S	S	S	S	S	R	S	Capsicum annuum	Spain
966	296662	S	S	S	S	S	S	S	Invalid	S	S	S	S	S	S	S	S	S	R	S	Capsicum annuum	South Korea
967	296663	S	R	R	S	S	S	S	Invalid	S	S	S	S	S	S	S	S	S	R	S	Capsicum annuum	South Korea
968	296674	S	R	S	R	R	R	S	Invalid	S	R	R	R	R	S	S	S	S	R	S	Capsicum annuum	Turkiye
969	296675	S	H	H	S	S	S	S	S	S	S	S	S	S	S	S	H	S	S	S	Capsicum annuum	Turkiye
970	297298	S	S	S	S	S	S	S	R	S	S	S	S	S	S	S	S	S	R	S	Capsicum annuum	Spain
971	297525	S	S	S	S	S	S	S	Invalid	S	S	S	S	S	S	S	S	S	R	S	Capsicum annuum	Indonesia
972	297527	S	R	R	S	S	S	R	Invalid	S	S	S	S	S	S	S	S	S	R	S	Capsicum annuum	South Korea
973	297528	S	S	S	S	S	S	S	Invalid	S	S	S	S	S	S	S	S	S	R	S	Capsicum annuum	South Korea
974	297529	S	S	S	S	S	S	S	R	S	S	S	S	S	S	S	S	S	R	S	Capsicum annuum	South Korea
975	297532	S	S	S	S	S	S	S	Invalid	S	S	S	S	S	S	S	S	S	S	S	Capsicum annuum	South Korea
976	297533	S	S	S	S	S	S	S	Invalid	S	S	S	S	S	S	S	S	S	R	S	Capsicum annuum	South Korea
977	304136	S	R	R	S	S	S	S	S	S	S	S	S	S	S	S	R	S	S	S	Capsicum annuum	South Korea
978	305520	S	H	H	S	S	S	S	S	S	S	S	S	H	H	S	H	S	H	S	Capsicum annuum	Costa Rica
979	306863	S	R	R	S	S	S	S	S	S	S	S	S	S	S	S	R	S	S	S	Capsicum annuum	China
980	308398	S	R	R	S	S	S	R	Invalid	S	S	S	S	S	S	S	S	S	S	S	Capsicum annuum	China
981	308399	S	H	H	S	S	S	S	Invalid	S	S	S	S	S	S	S	S	S	S	S	Capsicum annuum	China
982	308400	S	S	S	S	S	S	S	S	S	S	S	S	S	S	S	R	S	S	S	Capsicum annuum	China
983	308454	S	R	R	S	S	S	Invalid	S	S	S	S	S	S	S	S	R	S	R	S	Capsicum annuum	China
984	308455	S	H	H	S	S	S	S	Invalid	S	S	S	S	S	S	S	R	S	R	S	Capsicum annuum	China
985	308456	S	S	S	S	S	S	S	S	S	S	S	S	S	S	S	S	S	R	S	Capsicum annuum	China
986	311505	S	R	S	S	S	S	S	S	S	S	S	S	S	S	S	S	S	R	S	Capsicum annuum	Nepal
987	311506	S	H	H	S	S	S	H	S	S	S	S	S	S	S	S	S	S	H	S	Capsicum annuum	South Korea
988	311508	S	R	R	S	S	S	H	S	S	S	S	S	S	S	S	R	S	S	S	Capsicum annuum	South Korea
989	311509	S	S	S	S	S	S	S	S	S	S	S	S	S	S	S	S	S	R	S	Capsicum annuum	South Korea
990	311510	S	H	H	S	S	S	H	S	S	S	S	S	S	S	S	R	S	H	S	Capsicum annuum	South Korea
991	311511	S	H	H	S	S	S	S	S	S	S	S	S	S	S	S	R	S	H	S	Capsicum annuum	South Korea
992	311512	S	S	S	S	S	S	S	R	S	S	S	S	S	S	S	S	S	R	S	Capsicum annuum	South Korea
993	311515	S	S	S	S	S	S	R	Invalid	S	S	S	S	S	S	S	S	S	R	S	Capsicum annuum	South Korea
994	311516	S	R	S	S	S	S	S	S	S	S	S	S	S	S	S	S	S	R	S	Capsicum annuum	South Korea
995	311517	S	S	S	S	S	S	S	S	S	S	S	S	S	S	S	S	S	R	S	Capsicum annuum	South Korea
996	311518	S	S	S	S	S	S	S	S	S	S	S	S	S	S	S	S	S	S	S	Capsicum annuum	South Korea
997	311519	S	S	S	S	S	S	S	S	S	S	S	S	S	S	S	S	S	S	S	Capsicum annuum	South Korea
998	311527	S	S	S	S	S	S	S	S	S	S	S	S	S	S	S	S	S	R	S	Capsicum annuum	South Korea
999	311528	S	R	S	S	S	S	S	S	S	S	S	S	S	S	S	H	S	R	S	Capsicum annuum	South Korea
1000	311529	S	S	S	S	S	S	S	S	S	S	S	S	S	S	S	R	S	S	S	Capsicum annuum	South Korea
1001	311530	S	S	S	S	S	S	S	Invalid	S	S	S	S	S	S	S	S	S	R	S	Capsicum annuum	South Korea
1002	311531	S	R	S	S	S	S	S	S	S	S	S	S	S	S	S	S	S	R	S	Capsicum annuum	South Korea
1003	311533	S	R	R	S	S	S	S	Invalid	S	S	S	S	S	S	S	S	S	R	S	Capsicum annuum	South Korea
1004	311534	S	S	S	S	S	S	S	Invalid	S	S	S	S	S	S	S	S	S	R	S	Capsicum annuum	South Korea
1005	311535	S	R	R	S	S	S	H	S	S	S	S	S	S	S	S	R	S	H	S	Capsicum annuum	South Korea
1006	311536	S	R	R	S	S	S	S	S	S	S	S	S	S	S	S	R	S	S	S	Capsicum annuum	South Korea
1007	311542	S	S	S	S	S	S	S	S	S	S	S	S	S	S	S	R	S	R	S	Capsicum annuum	South Korea
1008	311544	S	S	S	S	S	S	S	S	S	S	S	S	S	S	S	R	S	H	S	Capsicum annuum	South Korea
1009	311545	S	R	R	S	S	S	S	S	S	S	S	S	S	S	S	S	S	S	S	Capsicum annuum	Japan
1010	311546	S	S	S	S	S	S	R	S	S	S	S	S	S	S	S	H	S	S	S	Capsicum annuum	Australia
1011	311548	S	S	S	S	S	S	S	S	S	S	S	S	S	S	S	R	S	R	S	Capsicum annuum	Bangladesh
1012	311549	S	R	R	S	S	S	R	S	S	S	S	S	S	S	S	R	S	S	S	Capsicum annuum	South Korea
1013	311550	S	S	S	S	S	S	S	S	S	S	S	S	R	R	S	S	S	R	S	Capsicum annuum	South Korea
1014	311552	S	H	H	S	S	S	S	S	S	S	S	S	R	R	S	R	S	S	S	Capsicum annuum	South Korea
1015	311553	S	R	R	S	S	S	S	S	S	S	S	S	S	S	S	R	S	S	S	Capsicum annuum	South Korea
1016	311554	S	R	R	S	S	S	S	S	S	S	S	S	S	S	S	R	S	S	S	Capsicum annuum	South Korea
1017	311556	S	R	R	S	S	S	S	S	S	S	S	S	S	S	S	S	S	S	S	Capsicum annuum	South Korea
1018	311557	S	R	R	S	S	S	S	S	S	S	S	S	S	S	S	S	S	S	S	Capsicum annuum	South Korea
1019	311558	S	S	S	S	S	S	S	S	S	S	S	S	S	S	S	S	S	H	S	Capsicum annuum	South Korea
1020	311559	S	S	S	S	S	S	H	S	S	S	S	S	S	S	S	H	S	R	S	Capsicum annuum	South Korea
1021	311560	-	-	-	-	-	-	-	Invalid	Invalid	-	-	-	-	-	Invalid	Invalid	-	-	-	Capsicum annuum	South Korea
1022	32378	S	S	Invalid	S	S	S	R	S	S	S	S	S	S	S	S	S	S	Invalid	S	Capsicum annuum var. annuum	South Korea
1023	32379	S	R	R	S	S	S	R	S	S	S	S	S	S	S	S	H	S	S	S	Capsicum annuum var. annuum	South Korea
1024	32380	S	R	R	S	S	S	S	S	S	S	S	S	S	S	S	S	S	R	S	Capsicum annuum var. annuum	South Korea
1025	32381	S	R	R	S	S	S	S	S	S	S	S	S	S	S	S	S	S	R	S	Capsicum annuum var. annuum	South Korea
1026	32382	S	R	R	S	S	S	R	S	S	S	S	S	S	S	S	R	S	R	S	Capsicum annuum var. annuum	South Korea
1027	32384	S	S	S	S	S	S	S	S	S	S	S	S	S	S	S	R	S	S	S	Capsicum annuum var. annuum	South Korea
1028	32385	S	R	R	S	S	S	R	S	S	S	S	S	S	S	S	H	S	H	S	Capsicum annuum var. annuum	South Korea
1029	32387	S	R	R	S	S	S	R	S	S	S	S	S	S	S	S	R	S	S	S	Capsicum annuum var. annuum	South Korea
1030	32390	S	S	S	S	S	S	S	Invalid	S	S	S	S	S	S	S	S	S	S	S	Capsicum annuum var. annuum	South Korea
1031	32394	S	R	R	S	S	S	R	Invalid	S	S	S	S	S	S	S	S	S	R	S	Capsicum annuum var. annuum	South Korea
1032	32398	S	S	S	S	S	S	S	S	S	S	S	S	S	S	S	R	S	S	S	Capsicum annuum var. annuum	South Korea
1033	32399	S	R	R	S	S	S	R	Invalid	S	S	S	Invalid	S	S	S	S	S	R	S	Capsicum annuum var. annuum	South Korea
1034	32402	S	R	R	S	S	S	R	S	S	S	S	S	S	Invalid	S	S	S	S	S	Capsicum annuum var. annuum	South Korea
1035	32411	S	S	S	S	S	S	S	S	S	S	S	S	S	S	S	S	S	S	S	Capsicum sp.	Unknown
1036	32412	S	R	R	S	S	S	R	S	S	S	S	S	S	S	S	S	S	R	S	Capsicum sp.	Unknown
1037	32416	S	R	S	S	S	S	S	S	S	S	S	S	S	S	S	S	S	R	S	Capsicum sp.	Unknown
1038	32420	S	R	R	S	S	S	R	S	S	S	S	S	S	S	S	R	S	S	S	Capsicum annuum var. annuum	South Korea
1039	32421	S	R	R	S	S	S	S	Invalid	S	S	S	S	S	S	S	S	S	S	S	Capsicum sp.	Unknown
1040	32422	S	S	S	S	S	S	S	Invalid	S	S	S	S	S	S	S	S	S	S	S	Capsicum sp.	Unknown
1041	32423	S	R	S	S	S	S	S	Invalid	S	S	S	S	S	S	S	S	S	S	S	Capsicum sp.	Unknown
1042	32427	S	R	R	S	S	S	R	S	S	S	S	S	S	S	S	R	S	S	S	Capsicum annuum var. annuum	South Korea
1043	32428	S	R	R	S	S	S	S	S	S	S	S	S	S	S	S	S	S	S	S	Capsicum annuum var. annuum	South Korea
1044	32429	S	R	R	S	S	S	R	S	S	S	S	S	S	S	S	S	S	H	S	Capsicum annuum var. annuum	South Korea
1045	32430	S	R	R	S	S	S	R	S	S	S	S	S	S	S	S	S	S	S	S	Capsicum annuum var. annuum	South Korea
1046	32431	S	R	R	S	S	S	R	S	S	S	S	S	S	S	S	S	S	R	S	Capsicum annuum var. annuum	South Korea
1047	32432	S	R	R	S	S	S	R	S	S	S	S	S	S	S	S	S	S	R	S	Capsicum annuum var. annuum	South Korea
1048	32433	S	R	R	S	S	S	R	S	S	S	S	S	S	S	S	S	S	R	S	Capsicum annuum var. annuum	South Korea
1049	32434	S	R	R	S	S	S	R	S	S	S	S	S	S	S	S	S	S	S	S	Capsicum annuum var. annuum	South Korea
1050	32435	S	R	R	S	S	S	R	S	S	S	S	S	S	S	S	S	S	R	S	Capsicum annuum var. annuum	South Korea
1051	32436	S	S	S	S	S	S	R	S	S	S	S	S	S	S	S	S	S	S	S	Capsicum annuum var. annuum	South Korea
1052	32438	S	R	R	S	S	S	R	S	S	S	S	S	S	S	S	S	S	R	S	Capsicum annuum var. annuum	South Korea
1053	32439	S	R	R	S	S	S	R	S	S	S	S	S	S	S	S	S	S	R	S	Capsicum annuum var. annuum	South Korea
1054	32440	S	R	R	S	S	S	R	S	S	S	Invalid	S	S	S	S	S	S	Invalid	S	Capsicum annuum var. annuum	South Korea
1055	32442	S	R	R	S	S	S	R	S	S	S	S	S	S	S	S	S	S	Invalid	S	Capsicum annuum var. annuum	South Korea
1056	32443	S	R	R	S	S	S	R	Invalid	S	S	S	Invalid	S	S	S	S	S	S	S	Capsicum annuum var. annuum	South Korea
1057	32444	S	R	R	S	S	S	R	S	S	S	S	S	S	S	S	S	S	R	S	Capsicum annuum var. annuum	South Korea
1058	32445	S	S	S	S	S	S	R	S	S	S	S	S	S	S	S	S	S	R	S	Capsicum annuum var. annuum	South Korea
1059	32446	S	R	R	S	S	S	R	S	S	S	S	S	S	S	S	S	S	S	S	Capsicum annuum var. annuum	South Korea
1060	32447	S	R	R	S	S	S	R	S	S	S	S	S	S	S	S	R	S	R	S	Capsicum annuum var. annuum	South Korea
1061	32448	S	R	R	S	S	S	R	S	S	S	S	S	S	S	S	S	S	R	S	Capsicum annuum var. annuum	South Korea
1062	32450	S	R	R	S	S	S	R	S	S	S	S	S	S	S	S	S	S	R	S	Capsicum annuum var. annuum	South Korea
1063	32451	S	R	R	S	S	S	R	S	S	S	S	S	S	S	S	H	S	R	S	Capsicum annuum var. annuum	South Korea
1064	32452	S	R	R	S	S	S	R	S	S	S	S	S	S	S	S	S	S	R	S	Capsicum annuum var. annuum	South Korea
1065	32453	S	R	R	S	S	S	R	S	S	S	S	S	S	S	S	S	S	S	S	Capsicum annuum var. annuum	South Korea
1066	32454	S	R	R	S	S	S	R	S	S	S	S	S	S	S	S	S	S	S	S	Capsicum annuum var. annuum	South Korea
1067	32455	S	R	R	S	S	S	R	S	S	S	S	S	S	S	S	S	S	R	S	Capsicum annuum var. annuum	South Korea
1068	32456	S	R	R	S	S	S	R	S	S	S	S	S	S	S	S	S	S	R	S	Capsicum annuum var. annuum	South Korea
1069	32457	S	R	R	S	S	S	R	S	S	S	S	S	S	S	S	S	S	R	S	Capsicum annuum var. annuum	South Korea
1070	32458	S	R	R	S	S	S	R	S	S	S	S	S	S	S	S	S	S	S	S	Capsicum annuum var. annuum	South Korea
1071	32459	S	R	R	S	S	S	R	S	S	S	S	S	S	S	S	S	S	S	S	Capsicum annuum var. annuum	South Korea
1072	32460	S	R	R	S	S	S	R	S	S	S	S	S	S	S	S	S	S	R	S	Capsicum annuum var. annuum	South Korea
1073	32461	S	H	H	S	S	S	R	S	S	S	S	S	S	S	S	H	S	R	S	Capsicum annuum var. annuum	South Korea
1074	32462	S	H	H	S	S	S	S	S	S	S	S	S	S	S	S	S	S	H	S	Capsicum annuum var. annuum	South Korea
1075	32463	S	R	R	S	S	S	S	S	S	S	S	S	S	S	S	S	S	Invalid	S	Capsicum annuum var. annuum	South Korea
1076	32464	S	R	R	S	S	S	R	S	S	S	S	S	S	S	S	H	S	R	S	Capsicum annuum var. annuum	South Korea
1077	32465	S	R	R	S	S	S	S	S	S	S	S	S	S	S	S	S	S	S	S	Capsicum annuum var. annuum	South Korea
1078	32466	S	R	R	S	S	S	R	S	S	S	S	S	S	S	S	S	S	R	S	Capsicum annuum var. annuum	South Korea
1079	32467	S	R	R	S	S	S	R	Invalid	S	S	S	S	S	S	S	R	S	S	S	Capsicum annuum var. annuum	South Korea
1080	32468	S	R	R	S	S	S	R	S	S	S	S	S	S	S	S	S	S	S	S	Capsicum annuum var. annuum	South Korea
1081	32469	S	R	R	S	S	S	R	S	S	S	S	S	S	S	S	S	S	R	S	Capsicum annuum var. annuum	South Korea
1082	32470	S	R	R	S	S	S	R	S	S	S	S	S	S	S	S	S	S	H	S	Capsicum annuum var. annuum	South Korea
1083	32471	S	R	R	S	S	S	R	S	S	S	S	S	S	S	S	S	S	S	S	Capsicum annuum var. annuum	South Korea
1084	32472	S	R	R	S	S	S	R	S	S	S	S	S	S	S	S	S	S	S	S	Capsicum annuum var. annuum	South Korea
1085	32473	S	R	R	S	S	S	R	S	S	S	S	S	S	S	S	S	S	R	S	Capsicum annuum var. annuum	South Korea
1086	32475	S	R	R	S	S	S	R	S	S	S	S	S	S	S	S	S	S	R	S	Capsicum annuum var. annuum	South Korea
1087	32476	S	R	R	S	S	S	R	S	S	S	S	S	S	S	S	S	S	S	S	Capsicum annuum var. annuum	South Korea
1088	32477	S	R	R	S	S	S	R	S	S	S	S	S	S	S	S	S	S	R	S	Capsicum annuum var. annuum	South Korea
1089	32479	S	S	S	S	S	S	S	S	S	S	S	S	S	S	S	S	S	R	S	Capsicum annuum var. annuum	South Korea
1090	32480	S	R	R	S	S	S	H	S	S	S	S	S	S	S	S	S	S	S	S	Capsicum annuum var. annuum	South Korea
1091	32481	S	S	S	S	S	S	S	Invalid	S	S	S	S	S	S	S	S	S	S	S	Capsicum annuum var. annuum	South Korea
1092	32482	S	R	R	S	S	S	R	S	S	S	S	S	S	S	S	S	S	R	S	Capsicum annuum var. annuum	South Korea
1093	32485	S	H	H	S	S	S	H	S	S	S	S	S	S	S	S	S	S	S	S	Capsicum annuum var. annuum	South Korea
1094	32486	S	R	R	S	S	S	R	S	S	S	S	S	S	S	S	S	S	R	S	Capsicum annuum var. annuum	South Korea
1095	32488	S	R	R	S	S	S	R	S	S	S	S	S	S	S	S	S	S	S	S	Capsicum annuum var. annuum	South Korea
1096	32489	S	R	R	S	S	S	R	S	S	S	S	S	S	S	S	S	S	R	S	Capsicum annuum var. annuum	South Korea
1097	32490	S	R	R	S	S	S	R	S	S	S	S	S	S	S	S	S	S	R	S	Capsicum annuum var. annuum	South Korea
1098	32491	S	R	R	S	Invalid	S	R	Invalid	S	Invalid	S	Invalid	S	Invalid	S	S	S	R	Invalid	Capsicum annuum var. annuum	South Korea
1099	32492	S	R	R	S	S	S	R	S	S	S	S	S	S	S	S	S	S	R	S	Capsicum annuum var. annuum	South Korea
1100	32493	S	R	R	S	S	S	R	S	S	S	S	S	S	S	S	S	S	R	S	Capsicum annuum var. annuum	South Korea
1101	32494	S	R	R	S	S	S	R	S	S	S	S	S	S	S	S	S	S	R	S	Capsicum annuum var. annuum	South Korea
1102	32496	S	R	R	S	S	S	R	S	S	S	S	S	S	S	S	R	S	R	S	Capsicum annuum var. annuum	South Korea
1103	32497	S	R	R	S	S	S	R	S	S	S	S	S	S	S	S	R	S	H	S	Capsicum annuum var. annuum	South Korea
1104	32498	S	R	R	S	S	S	R	S	S	S	S	S	S	S	S	S	S	R	S	Capsicum annuum var. annuum	South Korea
1105	32499	S	R	R	S	S	S	R	S	S	S	S	S	S	S	S	S	S	Invalid	S	Capsicum annuum var. annuum	South Korea
1106	32502	S	R	R	S	S	S	R	S	S	S	S	S	S	S	S	S	S	S	S	Capsicum annuum var. annuum	South Korea
1107	32514	S	R	S	S	S	S	R	S	S	S	S	S	Invalid	R	S	S	S	R	Invalid	Capsicum sp.	Unknown
1108	32515	Invalid	R	H	S	S	S	R	Invalid	S	S	S	Invalid	S	S	S	R	S	Invalid	S	Capsicum sp.	Unknown
1109	32517	S	R	R	S	S	S	R	S	S	S	S	S	S	S	S	S	S	S	S	Capsicum annuum var. annuum	Unknown
1110	32518	S	R	R	S	S	S	R	S	S	S	S	S	S	S	S	S	S	R	S	Capsicum annuum var. annuum	Unknown
1111	32520	S	R	R	S	S	S	S	S	S	S	S	S	S	S	S	S	S	R	S	Capsicum sp.	Unknown
1112	32521	S	S	S	S	S	S	S	S	S	S	S	S	S	S	S	S	S	S	S	Capsicum sp.	Unknown
1113	32524	S	R	R	S	S	S	R	S	S	S	S	S	S	S	S	S	S	R	S	Capsicum sp.	Unknown
1114	32525	S	R	R	S	S	S	R	S	S	S	S	S	S	S	S	S	S	S	S	Capsicum sp.	Unknown
1115	100762	S	H	H	S	S	S	Invalid	Invalid	S	S	S	Invalid	S	S	S	S	Invalid	S	S	Capsicum annuum var. annuum	South Korea
1116	100763	S	R	R	S	S	S	S	S	S	S	S	S	S	S	S	H	S	S	S	Capsicum annuum var. annuum	South Korea
1117	100764	S	H	H	S	S	S	H	S	S	S	S	S	S	S	S	R	S	S	S	Capsicum annuum var. annuum	South Korea
1118	100765	S	R	R	S	S	S	S	S	S	S	S	S	S	S	S	S	S	R	S	Capsicum annuum var. annuum	South Korea
1119	100766	S	R	R	S	S	S	S	S	S	S	S	S	S	S	S	R	S	S	S	Capsicum annuum var. annuum	South Korea
1120	100767	S	H	H	S	S	S	S	S	S	S	S	S	S	S	S	H	S	S	S	Capsicum annuum var. annuum	South Korea
1121	100768	S	H	H	S	S	S	H	S	S	S	S	S	S	S	S	H	S	R	S	Capsicum annuum var. annuum	South Korea
1122	100769	S	R	R	S	S	S	H	Invalid	S	S	S	S	S	S	S	H	S	S	S	Capsicum annuum var. annuum	South Korea
1123	100770	S	S	S	S	S	S	S	S	S	S	S	S	S	S	S	S	S	S	S	Capsicum annuum var. annuum	South Korea
1124	100771	S	H	H	S	S	S	S	S	S	S	S	S	S	S	S	S	S	S	S	Capsicum annuum var. annuum	South Korea
1125	100772	S	R	R	S	S	S	R	Invalid	S	S	S	S	S	S	S	R	S	S	S	Capsicum annuum var. annuum	South Korea
1126	100773	S	R	R	S	S	S	R	S	S	S	S	S	S	S	S	R	S	S	S	Capsicum annuum var. annuum	South Korea
1127	100774	S	R	R	S	S	S	S	S	S	S	S	S	S	S	S	S	S	S	S	Capsicum annuum var. annuum	South Korea
1128	100775	Invalid	R	R	S	S	S	Invalid	Invalid	S	S	S	Invalid	S	H	S	S	S	S	S	Capsicum annuum var. annuum	South Korea
1129	100776	S	R	R	S	S	S	H	Invalid	S	S	S	Invalid	S	S	S	S	S	S	S	Capsicum annuum var. annuum	South Korea
1130	100777	S	S	S	S	S	S	S	Invalid	S	S	S	S	S	S	S	S	S	S	S	Capsicum annuum var. annuum	South Korea
1131	100778	S	R	R	S	S	S	S	S	S	S	S	S	S	S	S	H	S	S	S	Capsicum annuum var. annuum	South Korea
1132	100779	S	R	R	S	S	S	H	S	S	S	S	S	S	S	S	H	S	S	S	Capsicum annuum var. annuum	South Korea
1133	100780	S	R	R	S	S	S	H	S	S	S	S	S	S	S	S	R	S	S	S	Capsicum annuum var. annuum	South Korea
1134	100781	S	R	R	S	S	S	H	S	S	S	S	S	S	S	S	R	S	S	S	Capsicum annuum var. annuum	South Korea
1135	100782	S	R	R	S	S	S	S	S	S	S	S	S	S	S	S	S	S	S	S	Capsicum annuum var. annuum	South Korea
1136	100783	S	R	R	S	S	S	S	S	S	S	S	S	S	S	S	S	S	H	S	Capsicum annuum var. annuum	South Korea
1137	100784	S	R	R	S	S	S	S	S	S	S	S	S	S	S	S	S	S	S	S	Capsicum annuum var. annuum	South Korea
1138	100785	S	R	R	S	S	S	H	S	S	S	S	S	S	S	S	R	S	S	S	Capsicum annuum var. annuum	South Korea
1139	100786	S	R	R	S	S	S	H	Invalid	S	S	S	S	S	S	S	H	S	H	S	Capsicum annuum var. annuum	South Korea
1140	100787	S	S	S	S	S	S	H	S	S	S	S	S	S	S	S	S	S	S	S	Capsicum annuum var. annuum	South Korea
1141	100788	S	H	H	S	S	S	R	Invalid	S	S	S	Invalid	S	H	S	H	Invalid	H	S	Capsicum annuum var. annuum	South Korea
1142	100789	S	R	R	S	S	S	H	S	S	S	S	S	S	S	S	S	S	S	S	Capsicum annuum var. annuum	South Korea
1143	101066	S	R	R	S	S	S	R	S	S	S	S	S	S	S	S	S	S	S	S	Capsicum annuum var. annuum	South Korea
1144	101108	S	S	S	S	S	S	S	Invalid	S	S	S	S	S	S	S	S	S	H	S	Capsicum annuum var. annuum	South Korea
1145	101109	S	R	R	S	S	S	R	S	S	S	S	S	S	S	S	S	S	S	S	Capsicum annuum var. annuum	South Korea
1146	101117	S	R	R	S	S	S	R	S	S	S	S	S	S	S	S	S	S	R	S	Capsicum annuum var. annuum	South Korea
1147	101118	S	R	R	S	S	S	R	S	S	S	S	S	S	S	S	S	S	R	S	Capsicum annuum var. annuum	South Korea
1148	101266	S	R	R	S	S	S	R	S	S	S	S	S	S	S	S	S	S	R	S	Capsicum annuum var. annuum	South Korea
1149	101285	S	R	R	S	S	S	R	S	S	S	S	S	S	S	S	S	S	R	S	Capsicum annuum var. annuum	South Korea
1150	101286	S	R	R	S	S	S	R	S	S	S	S	S	S	S	S	S	S	S	S	Capsicum annuum var. annuum	South Korea
1151	101288	S	S	S	S	S	S	R	S	S	S	S	S	S	S	S	S	S	R	S	Capsicum annuum var. annuum	South Korea
1152	101293	S	R	R	S	S	S	R	S	S	S	S	S	S	S	S	S	S	S	S	Capsicum annuum var. annuum	South Korea
1153	101339	Invalid	R	R	S	S	S	H	Invalid	S	S	S	Invalid	S	H	S	S	S	R	S	Capsicum annuum var. annuum	South Korea
1154	101363	S	R	R	S	S	S	R	S	S	S	S	S	S	S	S	S	S	R	S	Capsicum annuum var. annuum	South Korea
1155	102336	S	R	R	S	S	S	R	S	S	S	S	S	S	S	S	S	S	S	S	Capsicum annuum var. annuum	South Korea
1156	102341	S	R	R	S	S	S	R	S	S	S	S	S	S	S	S	H	S	H	S	Capsicum annuum var. annuum	South Korea
1157	102344	S	R	R	S	S	S	R	S	S	S	S	S	S	S	S	S	S	R	S	Capsicum annuum var. annuum	South Korea
1158	102356	S	R	R	S	S	S	R	S	S	S	S	S	S	S	S	S	S	R	S	Capsicum annuum var. annuum	South Korea
1159	102358	S	R	R	S	S	S	R	S	S	S	S	S	S	S	S	S	S	R	S	Capsicum annuum var. annuum	South Korea
1160	102602	S	R	R	S	S	S	R	S	S	S	S	S	S	S	S	S	S	R	S	Capsicum annuum var. annuum	South Korea
1161	102613	S	R	R	S	S	S	H	S	S	S	S	S	S	S	S	R	S	S	S	Capsicum annuum var. annuum	South Korea
1162	102619	S	R	R	S	S	S	R	S	S	S	S	S	S	S	S	S	S	S	S	Capsicum annuum var. annuum	South Korea
1163	102626	S	H	H	S	S	S	H	S	S	S	S	S	S	S	S	S	S	Invalid	S	Capsicum annuum var. annuum	South Korea
1164	102627	S	H	H	S	S	S	R	Invalid	S	S	S	Invalid	S	S	S	R	S	S	S	Capsicum annuum var. annuum	South Korea
1165	102634	S	R	R	S	S	S	R	S	S	S	S	S	S	S	S	S	S	R	S	Capsicum annuum var. annuum	South Korea
1166	102641	S	R	R	S	S	S	R	S	S	S	S	S	S	S	S	S	S	Invalid	S	Capsicum annuum var. annuum	South Korea
1167	102643	S	R	R	S	S	S	S	S	S	S	S	S	S	S	S	S	S	S	S	Capsicum annuum var. annuum	South Korea
1168	102644	S	R	R	S	S	S	R	S	S	S	S	S	S	S	S	S	S	S	S	Capsicum annuum var. annuum	South Korea
1169	102658	S	R	R	S	S	S	H	S	S	S	S	S	S	S	S	H	S	S	S	Capsicum annuum var. annuum	South Korea
1170	102705	S	R	R	S	S	S	R	S	S	S	S	S	S	S	S	S	S	R	S	Capsicum annuum var. annuum	South Korea
1171	102731	S	R	R	S	S	S	R	S	S	S	S	S	S	S	S	S	S	S	S	Capsicum annuum var. annuum	South Korea
1172	102736	S	R	R	S	S	S	H	S	S	S	S	S	S	S	S	R	S	R	S	Capsicum annuum var. annuum	South Korea
1173	102746	S	R	R	S	S	S	S	S	S	S	Invalid	S	S	S	S	S	S	S	S	Capsicum annuum var. annuum	South Korea
1174	102752	S	H	H	S	S	S	R	S	S	S	S	S	S	S	S	S	S	S	S	Capsicum annuum var. annuum	South Korea
1175	102794	S	S	Invalid	S	S	S	H	Invalid	S	S	S	S	S	S	S	S	S	Invalid	S	Capsicum annuum var. annuum	South Korea
1176	102796	S	R	R	S	S	S	R	S	S	S	S	S	S	S	S	S	S	S	S	Capsicum annuum var. annuum	South Korea
1177	102797	S	R	R	S	S	S	R	S	S	S	S	S	S	S	S	S	S	R	S	Capsicum annuum var. annuum	South Korea
1178	102798	S	R	R	S	S	S	R	S	S	S	S	S	S	S	S	H	S	R	S	Capsicum annuum var. annuum	South Korea
1179	102827	S	R	R	S	S	S	R	S	S	S	S	S	S	S	S	S	S	S	S	Capsicum annuum var. annuum	South Korea
1180	102834	S	R	R	S	S	S	R	S	S	S	S	S	S	S	S	S	S	S	S	Capsicum annuum var. annuum	South Korea
1181	103014	S	H	H	S	S	S	H	S	S	S	S	S	S	S	S	H	S	H	S	Capsicum annuum var. annuum	South Korea
1182	103021	S	R	R	S	S	S	R	S	S	S	S	S	S	S	S	R	S	S	S	Capsicum annuum var. annuum	South Korea
1183	103022	S	H	H	S	S	S	R	S	S	S	S	S	S	S	S	S	S	R	S	Capsicum annuum var. annuum	South Korea
1184	103032	S	R	R	S	S	S	R	S	S	S	S	S	S	S	S	H	S	R	S	Capsicum annuum var. annuum	South Korea
1185	103057	S	R	R	S	S	S	R	S	S	S	S	S	S	S	S	R	S	S	S	Capsicum annuum var. annuum	South Korea
1186	103059	S	R	R	S	S	S	R	S	S	S	S	S	S	S	S	S	S	R	S	Capsicum annuum var. annuum	South Korea
1187	103062	S	R	R	S	S	S	R	Invalid	S	S	S	Invalid	S	H	S	S	S	Invalid	S	Capsicum annuum var. annuum	South Korea
1188	103079	S	S	S	S	S	S	S	S	S	S	S	S	S	S	S	S	S	S	S	Capsicum annuum var. annuum	South Korea
1189	103094	S	R	R	S	S	S	R	S	S	S	S	S	S	S	S	S	S	R	S	Capsicum annuum var. annuum	South Korea
1190	103145	S	R	R	S	S	S	S	S	S	S	S	S	S	S	S	S	S	S	S	Capsicum annuum var. annuum	South Korea
1191	103160	S	R	R	S	S	S	R	S	S	S	S	S	S	S	S	S	S	S	S	Capsicum annuum var. annuum	South Korea
1192	103171	S	R	R	S	S	S	R	S	S	S	S	S	S	S	S	S	S	R	S	Capsicum annuum var. annuum	South Korea
1193	103210	S	R	R	S	S	S	R	S	S	S	S	S	S	S	S	S	S	R	S	Capsicum annuum var. annuum	South Korea
1194	103214	S	R	R	S	S	S	R	S	S	S	S	S	S	S	S	H	S	R	S	Capsicum annuum var. annuum	South Korea
1195	103219	S	R	R	S	S	S	R	S	S	S	S	S	S	S	S	S	S	R	S	Capsicum annuum var. annuum	South Korea
1196	103233	S	R	R	S	S	S	R	S	S	S	S	S	S	S	S	H	S	S	S	Capsicum annuum var. annuum	South Korea
1197	103255	S	R	R	S	S	S	R	S	S	S	S	S	S	S	S	R	S	R	S	Capsicum annuum var. annuum	South Korea
1198	103265	S	R	R	S	S	S	R	S	S	S	S	S	S	S	S	S	S	R	S	Capsicum annuum var. annuum	South Korea
1199	103299	S	R	R	S	S	S	R	S	S	S	S	S	S	S	S	S	S	Invalid	S	Capsicum annuum var. annuum	South Korea
1200	103314	S	R	R	S	S	S	R	S	S	S	S	S	S	S	S	S	S	Invalid	S	Capsicum annuum var. annuum	South Korea
1201	103332	S	R	R	S	S	S	R	S	S	S	S	S	S	S	S	H	S	Invalid	S	Capsicum annuum var. annuum	South Korea
1202	103390	S	R	R	S	S	S	R	S	S	S	S	S	S	S	S	S	S	Invalid	S	Capsicum annuum var. annuum	South Korea
1203	103402	S	R	R	S	S	S	R	S	S	S	S	S	S	S	S	S	S	Invalid	S	Capsicum annuum var. annuum	South Korea
1204	103410	S	R	R	S	S	S	H	S	S	S	S	S	S	S	S	S	S	Invalid	S	Capsicum annuum var. annuum	South Korea
1205	103430	S	R	R	S	S	S	R	S	S	S	S	Invalid	S	S	S	S	S	Invalid	S	Capsicum annuum var. annuum	South Korea
1206	103437	S	R	R	S	S	S	R	S	S	S	S	S	S	S	S	S	S	Invalid	S	Capsicum annuum var. annuum	South Korea
1207	103441	S	R	R	S	S	S	R	S	S	S	S	S	S	S	S	S	S	Invalid	S	Capsicum annuum var. annuum	South Korea
1208	103443	S	R	R	S	S	S	S	S	S	S	S	S	S	S	S	S	S	Invalid	S	Capsicum annuum var. annuum	South Korea
1209	103482	S	R	R	S	S	S	Invalid	S	S	S	S	S	S	S	S	S	S	Invalid	S	Capsicum annuum var. annuum	South Korea
1210	103500	S	R	R	S	S	S	R	S	S	S	S	S	S	S	S	S	S	Invalid	S	Capsicum annuum var. annuum	South Korea
1211	103526	S	R	R	S	S	S	R	S	S	S	S	S	S	S	S	S	S	Invalid	S	Capsicum annuum var. annuum	South Korea
1212	103543	S	R	R	S	S	S	H	S	S	S	S	S	S	S	S	H	S	Invalid	S	Capsicum annuum var. annuum	South Korea
1213	103550	S	R	R	S	S	S	S	S	S	S	S	S	S	S	S	R	S	Invalid	S	Capsicum annuum var. annuum	South Korea
1214	103613	S	R	R	S	S	S	R	S	S	S	S	S	S	S	S	S	S	Invalid	S	Capsicum annuum var. annuum	South Korea
1215	103646	S	S	S	S	S	S	S	S	S	S	S	S	S	S	S	R	S	Invalid	S	Capsicum annuum var. annuum	South Korea
1216	103733	S	R	R	S	S	S	S	S	S	S	S	S	S	S	S	R	S	Invalid	S	Capsicum annuum var. annuum	South Korea
1217	103736	S	R	R	S	S	S	R	S	S	S	S	S	S	S	S	S	S	Invalid	S	Capsicum annuum var. annuum	South Korea
1218	103759	S	R	R	S	S	S	R	S	S	S	S	S	S	S	S	S	S	Invalid	S	Capsicum annuum var. annuum	South Korea
1219	103760	S	R	R	S	S	S	S	S	S	S	S	S	S	S	S	S	S	Invalid	S	Capsicum annuum var. annuum	South Korea
1220	103777	S	R	R	S	S	S	R	S	S	S	S	S	S	S	S	S	S	Invalid	S	Capsicum annuum var. annuum	South Korea
1221	103790	S	R	R	S	S	S	S	S	S	S	Invalid	S	S	S	S	S	S	Invalid	S	Capsicum annuum var. annuum	South Korea
1222	103799	S	R	R	S	S	S	R	S	S	S	S	S	S	S	S	S	S	Invalid	S	Capsicum annuum var. annuum	South Korea
1223	103806	S	R	R	S	S	S	R	S	S	S	S	S	S	S	S	S	S	Invalid	S	Capsicum annuum var. annuum	South Korea
1224	103814	S	R	R	S	S	S	R	S	S	S	Invalid	S	S	S	S	S	S	Invalid	S	Capsicum annuum var. annuum	South Korea
1225	103817	S	R	R	S	S	S	R	S	S	S	S	S	S	S	S	S	S	Invalid	S	Capsicum annuum var. annuum	South Korea
1226	103818	S	R	R	S	S	S	R	S	S	S	S	S	S	S	S	S	S	Invalid	S	Capsicum annuum var. annuum	South Korea
1227	103853	S	H	H	S	S	S	H	S	S	S	S	S	S	S	S	R	S	Invalid	S	Capsicum annuum var. annuum	South Korea
1228	103854	S	R	R	S	S	S	R	S	S	S	S	S	S	S	S	H	S	Invalid	S	Capsicum annuum var. annuum	South Korea
1229	103860	S	R	R	S	S	S	H	S	S	S	S	Invalid	S	S	S	S	S	Invalid	S	Capsicum annuum var. annuum	South Korea
1230	103865	S	R	R	S	S	S	R	S	S	S	Invalid	S	S	S	S	S	S	Invalid	S	Capsicum annuum var. annuum	South Korea
1231	103866	S	R	R	S	S	S	S	S	S	S	S	S	S	S	S	S	S	Invalid	S	Capsicum annuum var. annuum	South Korea
1232	103886	S	H	H	S	S	S	H	S	S	S	S	S	S	S	S	S	S	Invalid	S	Capsicum annuum var. annuum	South Korea
1233	103895	S	R	R	S	S	S	R	S	S	S	S	S	S	S	S	S	S	Invalid	S	Capsicum annuum var. annuum	South Korea
1234	103900	S	R	R	S	S	S	R	S	S	S	Invalid	Invalid	S	S	S	H	S	Invalid	S	Capsicum annuum var. annuum	South Korea
1235	103921	S	R	R	S	S	S	R	S	S	S	S	S	S	S	S	S	S	Invalid	S	Capsicum annuum var. annuum	South Korea
1236	103963	S	R	R	S	S	S	R	S	S	S	S	S	S	S	S	S	S	Invalid	S	Capsicum annuum var. annuum	South Korea
1237	103965	S	R	R	S	S	S	R	S	S	S	S	S	S	S	S	S	S	Invalid	S	Capsicum annuum var. annuum	South Korea
1238	103967	S	R	R	S	S	S	R	S	S	S	S	S	S	S	S	S	S	Invalid	S	Capsicum annuum var. annuum	South Korea
1239	103977	S	R	R	S	S	S	R	S	S	S	S	S	S	S	S	S	S	Invalid	S	Capsicum annuum var. annuum	South Korea
1240	103982	S	R	R	S	S	S	R	S	S	S	S	S	S	S	S	S	S	Invalid	S	Capsicum annuum var. annuum	South Korea
1241	103999	S	R	R	S	S	S	H	S	S	S	S	S	S	S	S	S	S	Invalid	S	Capsicum annuum var. annuum	South Korea
1242	104000	S	R	R	S	S	S	R	S	S	S	S	S	S	S	S	S	S	Invalid	S	Capsicum annuum var. annuum	South Korea
1243	104001	S	R	R	S	S	S	R	S	S	S	S	S	S	S	S	S	S	Invalid	S	Capsicum annuum var. annuum	South Korea
1244	104017	S	R	R	S	S	S	R	S	S	S	Invalid	S	S	S	S	R	S	Invalid	S	Capsicum annuum var. annuum	South Korea
1245	104020	S	R	R	S	S	S	R	S	S	S	S	S	S	S	S	H	S	Invalid	S	Capsicum annuum var. annuum	South Korea
1246	104024	S	R	R	S	S	S	R	S	S	S	S	Invalid	S	S	S	S	S	Invalid	S	Capsicum annuum var. annuum	South Korea
1247	104029	S	H	H	S	S	S	H	S	S	S	S	S	S	S	S	H	S	Invalid	S	Capsicum annuum var. annuum	South Korea
1248	104045	S	R	R	S	S	S	R	S	S	S	S	S	S	S	S	S	S	Invalid	S	Capsicum annuum var. annuum	South Korea
1249	104078	S	R	R	S	S	S	R	S	S	S	S	S	S	S	S	S	S	Invalid	S	Capsicum annuum var. annuum	South Korea
1250	104079	S	R	R	S	S	S	R	S	S	S	S	S	S	S	S	S	S	Invalid	S	Capsicum annuum var. annuum	South Korea
1251	104123	S	R	R	S	S	S	R	S	S	S	S	S	S	S	S	S	S	Invalid	S	Capsicum annuum var. annuum	South Korea
1252	104152	S	R	R	S	S	S	R	S	S	S	S	S	S	S	S	S	S	Invalid	S	Capsicum annuum var. annuum	South Korea
1253	104157	S	R	R	S	S	S	H	S	S	S	S	S	S	S	S	R	S	Invalid	S	Capsicum annuum var. annuum	South Korea
1254	104167	S	R	R	S	S	S	R	S	S	S	S	S	S	S	S	S	S	Invalid	S	Capsicum annuum var. annuum	South Korea
1255	104175	S	R	R	S	S	S	H	S	S	S	S	S	S	S	S	H	S	Invalid	S	Capsicum annuum var. annuum	South Korea
1256	104181	S	H	H	S	S	S	H	S	S	S	S	S	S	S	S	H	S	Invalid	S	Capsicum annuum var. annuum	South Korea
1257	104186	S	R	R	S	S	S	R	S	S	S	S	S	S	S	S	R	S	Invalid	S	Capsicum annuum var. annuum	South Korea
1258	104199	S	H	H	S	S	S	R	S	S	S	S	Invalid	S	S	S	S	S	Invalid	S	Capsicum annuum var. annuum	South Korea
1259	104209	S	S	S	S	S	S	H	S	S	S	S	S	S	S	S	H	S	Invalid	S	Capsicum annuum var. annuum	South Korea
1260	104218	S	R	R	S	S	S	R	S	S	S	S	S	S	S	S	H	S	Invalid	S	Capsicum annuum var. annuum	South Korea
1261	104247	S	R	R	S	S	S	R	S	S	S	S	S	S	S	S	S	S	Invalid	S	Capsicum annuum var. annuum	South Korea
1262	104276	S	R	R	S	S	S	R	S	S	S	S	S	S	S	S	S	S	Invalid	S	Capsicum annuum var. annuum	South Korea
1263	104293	S	R	R	S	S	S	R	S	S	S	S	S	S	S	S	S	S	Invalid	S	Capsicum annuum var. annuum	South Korea
1264	104310	S	R	R	S	S	S	R	S	S	S	S	S	S	S	S	R	S	Invalid	S	Capsicum annuum var. annuum	South Korea
1265	104339	S	H	H	S	S	S	R	S	S	S	S	S	S	S	S	S	S	Invalid	S	Capsicum annuum var. annuum	South Korea
1266	104401	S	R	R	S	S	S	R	S	S	S	S	S	S	S	S	S	S	Invalid	S	Capsicum annuum var. annuum	South Korea
1267	104413	S	R	R	S	S	S	R	S	S	S	S	S	S	S	S	S	S	Invalid	S	Capsicum annuum var. annuum	South Korea
1268	104438	S	R	R	S	S	S	H	S	S	S	S	S	S	S	S	S	S	Invalid	S	Capsicum annuum var. annuum	South Korea
1269	104455	S	R	R	S	S	S	R	S	S	S	S	S	S	S	S	H	S	Invalid	S	Capsicum annuum var. annuum	South Korea
1270	104472	S	R	R	S	S	Invalid	R	S	S	S	S	Invalid	S	S	S	S	S	Invalid	S	Capsicum annuum var. annuum	South Korea
1271	104479	S	R	R	S	S	S	R	S	S	S	S	S	S	S	S	H	S	Invalid	S	Capsicum annuum var. annuum	South Korea
1272	104480	S	R	R	S	S	S	R	S	S	S	S	S	S	S	S	S	S	Invalid	S	Capsicum annuum var. annuum	South Korea
1273	104483	S	R	R	S	S	S	R	S	S	S	S	S	S	S	S	S	S	Invalid	S	Capsicum annuum var. annuum	South Korea
1274	104567	S	R	R	S	S	S	H	S	S	S	S	S	S	S	S	S	S	Invalid	S	Capsicum annuum var. annuum	South Korea
1275	104667	S	R	R	S	S	S	R	S	S	S	S	S	S	S	S	S	S	Invalid	S	Capsicum annuum var. annuum	South Korea
1276	104800	S	H	H	S	S	S	R	S	S	S	S	S	S	S	S	S	S	Invalid	S	Capsicum annuum var. annuum	South Korea
1277	104806	S	R	R	S	S	S	H	S	S	S	S	S	S	S	S	S	S	Invalid	S	Capsicum annuum var. annuum	South Korea
1278	104808	S	R	R	S	S	S	R	S	S	S	S	S	S	S	S	S	S	Invalid	S	Capsicum annuum var. annuum	South Korea
1279	104837	S	R	R	S	S	S	R	S	S	S	S	S	S	S	S	S	S	Invalid	S	Capsicum annuum var. annuum	South Korea
1280	104906	S	S	S	S	S	S	R	S	S	S	S	S	S	S	S	S	S	Invalid	S	Capsicum annuum var. annuum	South Korea
1281	104909	S	R	R	S	S	S	R	S	S	S	S	S	S	S	S	H	S	Invalid	S	Capsicum annuum var. annuum	South Korea
1282	104921	S	R	R	S	S	S	H	S	S	S	S	S	S	S	S	S	S	Invalid	S	Capsicum annuum var. annuum	South Korea
1283	104946	S	R	R	S	S	S	R	S	S	S	S	S	S	S	S	S	S	Invalid	S	Capsicum annuum var. annuum	South Korea
1284	104970	S	R	R	S	S	S	H	S	S	S	S	S	S	S	S	H	S	Invalid	S	Capsicum annuum var. annuum	South Korea
1285	105177	S	R	R	S	S	S	R	S	S	S	S	S	S	S	S	S	S	Invalid	S	Capsicum annuum var. annuum	South Korea
1286	105207	S	H	H	S	S	S	H	S	S	S	S	S	S	S	S	S	S	Invalid	S	Capsicum annuum var. annuum	South Korea
1287	105233	S	R	R	S	S	S	H	S	S	S	S	S	S	S	S	S	S	Invalid	S	Capsicum annuum var. annuum	South Korea
1288	105236	S	R	R	S	S	S	R	S	S	S	S	S	S	S	S	S	S	Invalid	S	Capsicum annuum var. annuum	South Korea
1289	105248	S	R	R	S	S	S	R	S	S	S	S	S	S	S	S	S	S	Invalid	S	Capsicum annuum var. annuum	South Korea
1290	105273	S	R	R	S	S	S	R	S	S	S	S	S	S	S	S	S	S	Invalid	S	Capsicum annuum var. annuum	South Korea
1291	105390	S	R	R	S	S	S	R	S	S	S	S	S	S	S	S	S	S	Invalid	S	Capsicum annuum var. annuum	South Korea
1292	105516	S	R	R	S	S	S	R	S	S	S	S	S	S	S	S	H	S	Invalid	S	Capsicum annuum var. annuum	South Korea
1293	105521	S	R	R	S	S	S	R	S	S	S	S	S	S	S	S	H	S	Invalid	S	Capsicum annuum var. annuum	South Korea
1294	105558	S	R	R	S	S	S	H	S	S	S	S	S	S	S	S	S	S	Invalid	S	Capsicum annuum var. annuum	South Korea
1295	105628	S	R	R	S	S	S	R	S	S	S	S	S	S	S	S	S	S	Invalid	S	Capsicum annuum var. annuum	South Korea
1296	105658	S	R	R	S	S	S	S	S	S	S	S	S	S	S	S	R	S	Invalid	S	Capsicum annuum var. annuum	South Korea
1297	105675	S	R	R	S	S	S	R	S	S	S	S	S	S	S	S	S	S	Invalid	S	Capsicum annuum var. annuum	South Korea
1298	105687	S	R	R	S	S	S	R	S	S	S	S	S	S	S	S	H	S	Invalid	S	Capsicum annuum var. annuum	South Korea
1299	105739	S	R	R	S	S	S	R	S	S	S	S	S	S	S	S	S	S	Invalid	S	Capsicum annuum var. annuum	South Korea
1300	105763	S	R	R	S	S	S	R	S	S	S	S	S	S	S	S	S	S	Invalid	S	Capsicum annuum var. annuum	South Korea
1301	105774	S	R	R	S	S	S	R	S	S	S	S	S	S	S	S	S	S	Invalid	S	Capsicum annuum var. annuum	South Korea
1302	105784	S	R	R	S	S	S	R	S	S	S	S	S	S	S	S	S	S	Invalid	S	Capsicum annuum var. annuum	South Korea
1303	105832	S	R	R	S	S	S	R	S	S	S	S	S	S	S	S	S	S	Invalid	S	Capsicum annuum var. annuum	South Korea
1304	105847	S	R	R	S	S	S	R	S	S	S	S	S	S	S	S	S	S	Invalid	S	Capsicum annuum var. annuum	South Korea
1305	105859	S	R	R	S	S	S	R	S	S	S	S	S	S	S	S	S	S	Invalid	S	Capsicum annuum var. annuum	South Korea
1306	105924	S	R	R	S	S	S	R	S	Invalid	S	S	S	S	S	S	S	S	Invalid	S	Capsicum annuum var. annuum	South Korea
1307	105930	S	R	R	S	S	S	R	S	S	S	S	S	S	S	S	S	S	Invalid	S	Capsicum annuum var. annuum	South Korea
1308	105957	S	R	R	S	S	S	R	S	S	S	S	S	S	S	S	S	S	Invalid	S	Capsicum annuum var. annuum	South Korea
1309	105977	S	R	R	S	S	S	R	S	S	S	S	S	S	S	S	S	S	Invalid	S	Capsicum annuum var. annuum	South Korea
1310	105999	S	H	H	S	S	S	H	S	S	S	S	S	S	S	S	S	S	Invalid	S	Capsicum annuum var. annuum	South Korea
1311	108781	S	R	R	S	S	S	R	S	S	S	S	S	S	S	S	S	S	Invalid	S	Capsicum annuum var. annuum	South Korea
1312	108789	S	H	H	S	S	S	H	S	S	S	S	S	S	S	S	S	S	Invalid	S	Capsicum annuum var. annuum	South Korea
1313	108825	S	R	R	S	S	S	R	S	S	S	S	S	S	S	S	S	S	Invalid	S	Capsicum annuum var. annuum	South Korea
1314	108858	S	R	R	S	S	S	R	S	S	S	S	S	S	S	S	S	S	Invalid	S	Capsicum annuum var. annuum	South Korea
1315	108883	S	R	R	S	S	S	R	S	S	S	S	S	S	S	S	S	S	Invalid	S	Capsicum annuum var. annuum	South Korea
1316	108911	S	R	R	S	S	S	R	S	S	S	S	S	S	S	S	S	S	Invalid	S	Capsicum annuum var. annuum	South Korea
1317	108982	S	R	R	S	S	S	R	S	S	S	S	Invalid	S	S	S	S	S	Invalid	S	Capsicum annuum var. annuum	South Korea
1318	109007	S	R	R	S	S	S	R	S	S	S	S	S	S	S	S	S	S	Invalid	S	Capsicum annuum var. annuum	South Korea
1319	109034	S	R	R	S	S	S	R	S	S	S	S	S	S	S	S	R	S	Invalid	S	Capsicum annuum var. annuum	South Korea
1320	109055	S	R	R	S	S	S	R	S	S	S	S	S	S	S	S	S	S	Invalid	S	Capsicum annuum var. annuum	South Korea
1321	109077	S	R	R	S	S	S	R	S	S	S	S	S	S	S	S	R	S	Invalid	S	Capsicum annuum var. annuum	South Korea
1322	109103	S	R	R	S	S	S	R	S	S	S	S	S	S	S	S	S	S	Invalid	S	Capsicum annuum var. annuum	South Korea
1323	109130	S	R	R	S	S	S	R	S	S	S	S	S	S	S	S	S	S	Invalid	S	Capsicum annuum var. annuum	South Korea
1324	109143	S	R	R	S	S	S	H	S	S	S	S	S	S	S	S	H	S	Invalid	S	Capsicum annuum var. annuum	South Korea
1325	109146	S	R	R	S	S	S	R	S	S	S	S	S	S	S	S	S	S	Invalid	S	Capsicum annuum var. annuum	South Korea
1326	109158	S	R	R	S	S	S	R	S	S	S	S	S	S	S	S	S	S	Invalid	S	Capsicum annuum var. annuum	South Korea
1327	109190	S	H	H	S	S	S	S	S	S	S	Invalid	S	S	S	S	R	S	Invalid	S	Capsicum annuum var. annuum	South Korea
1328	109191	S	R	R	S	S	S	R	S	S	S	S	S	S	S	S	S	S	Invalid	S	Capsicum annuum var. annuum	South Korea
1329	109534	S	S	S	S	S	S	S	S	S	S	S	S	S	S	S	R	S	Invalid	S	Capsicum sp.	Nepal
1330	110959	S	R	R	S	S	S	R	S	S	S	S	S	S	S	S	H	S	Invalid	S	Capsicum annuum var. annuum	South Korea
1331	110992	S	R	R	S	S	S	R	S	S	S	S	S	S	S	S	S	S	Invalid	S	Capsicum annuum var. annuum	South Korea
1332	111000	S	H	H	S	S	S	H	S	S	S	S	S	S	S	S	S	S	Invalid	S	Capsicum annuum var. annuum	South Korea
1333	111023	S	R	R	S	S	S	R	S	S	S	S	S	S	S	S	S	S	Invalid	S	Capsicum annuum var. annuum	South Korea
1334	111028	S	R	R	S	S	S	R	S	S	S	S	S	S	S	S	S	S	Invalid	S	Capsicum annuum var. annuum	South Korea
1335	111058	S	R	R	S	S	S	R	S	S	S	S	S	S	S	S	S	S	Invalid	S	Capsicum annuum var. annuum	South Korea
1336	111072	S	R	R	S	S	S	R	S	S	S	S	S	S	S	S	H	S	Invalid	S	Capsicum annuum var. annuum	South Korea
1337	111091	S	R	R	S	S	S	R	S	S	S	S	S	S	S	S	S	S	Invalid	S	Capsicum annuum var. annuum	South Korea
1338	111093	S	R	R	S	S	S	R	S	S	S	S	S	S	S	S	S	S	Invalid	S	Capsicum annuum var. annuum	South Korea
1339	111111	S	R	R	S	S	S	R	S	S	S	S	S	S	S	S	R	S	Invalid	S	Capsicum annuum var. annuum	South Korea
1340	113108	S	R	R	S	S	S	R	S	S	S	S	S	S	S	S	S	S	Invalid	S	Capsicum annuum var. annuum	South Korea
1341	113157	S	R	R	S	S	S	R	S	S	S	S	S	S	S	S	S	S	Invalid	S	Capsicum annuum var. annuum	South Korea
1342	113328	S	R	R	S	S	S	R	S	S	S	S	S	S	S	S	S	S	Invalid	S	Capsicum annuum var. annuum	South Korea
1343	113367	S	S	S	S	S	S	R	S	S	S	S	S	S	S	S	S	S	Invalid	S	Capsicum annuum var. annuum	South Korea
1344	113374	S	R	R	S	S	S	R	S	S	S	S	S	S	S	S	S	S	Invalid	S	Capsicum annuum var. annuum	South Korea
1345	113382	S	R	R	S	S	S	R	S	S	S	S	S	S	S	S	S	S	Invalid	S	Capsicum annuum var. annuum	South Korea
1346	113427	S	R	R	S	S	S	R	S	S	S	S	S	S	S	S	S	S	Invalid	S	Capsicum annuum var. annuum	South Korea
1347	113450	S	R	R	S	S	S	R	S	S	S	S	S	S	S	S	S	S	Invalid	S	Capsicum annuum var. annuum	South Korea
1348	113575	S	R	R	S	S	S	H	S	S	S	S	S	S	S	S	S	S	Invalid	S	Capsicum annuum var. annuum	South Korea
1349	113594	S	R	R	S	S	S	R	S	S	S	S	S	S	S	S	H	S	Invalid	S	Capsicum annuum var. annuum	South Korea
1350	113603	S	R	R	S	S	S	R	S	S	S	S	S	S	S	S	H	S	Invalid	S	Capsicum annuum var. annuum	South Korea
1351	113604	S	R	R	S	S	S	R	S	S	S	S	S	S	S	S	S	S	Invalid	S	Capsicum annuum var. annuum	South Korea
1352	113605	S	R	R	S	S	S	R	S	S	S	S	S	S	S	S	S	S	Invalid	S	Capsicum annuum var. annuum	South Korea
1353	113606	S	S	S	S	S	S	R	S	S	S	S	S	S	S	S	S	S	Invalid	S	Capsicum annuum var. annuum	South Korea
1354	113607	S	R	R	S	S	S	R	S	S	S	S	S	S	S	S	S	S	Invalid	S	Capsicum annuum var. annuum	South Korea
1355	113608	S	R	R	S	S	S	R	S	S	S	S	S	S	S	S	R	S	Invalid	S	Capsicum annuum var. annuum	South Korea
1356	113609	S	R	R	S	S	S	R	S	S	S	S	S	S	S	S	S	S	Invalid	S	Capsicum annuum var. annuum	South Korea
1357	113611	S	R	R	S	S	S	R	S	S	S	S	S	S	S	S	S	S	Invalid	S	Capsicum annuum var. annuum	South Korea
1358	113612	S	R	R	S	S	S	R	S	S	S	S	S	S	S	S	S	S	Invalid	S	Capsicum annuum var. annuum	South Korea
1359	113613	S	S	S	S	S	S	R	S	S	S	S	S	S	S	S	S	S	Invalid	S	Capsicum annuum var. annuum	South Korea
1360	113614	S	R	R	S	S	S	R	S	S	S	S	S	S	S	S	S	S	Invalid	S	Capsicum annuum var. annuum	South Korea
1361	113615	S	R	R	S	S	S	R	S	S	S	S	S	S	S	S	S	S	Invalid	S	Capsicum annuum var. annuum	South Korea
1362	113616	S	R	R	S	S	S	R	S	S	S	Invalid	S	S	S	S	R	S	Invalid	S	Capsicum annuum var. annuum	South Korea
1363	113617	S	R	R	S	S	S	R	S	S	S	Invalid	S	S	S	S	S	S	Invalid	S	Capsicum annuum var. annuum	South Korea
1364	113618	S	R	R	S	S	S	R	S	S	S	S	S	S	S	S	S	S	Invalid	S	Capsicum annuum var. annuum	South Korea
1365	113619	S	R	R	S	S	S	R	S	S	S	S	S	S	S	S	S	S	Invalid	S	Capsicum annuum var. annuum	South Korea
1366	113620	S	H	H	S	S	S	S	S	S	S	S	S	S	S	S	S	S	Invalid	S	Capsicum annuum var. annuum	South Korea
1367	113621	S	R	R	S	S	S	R	S	S	S	S	S	S	S	S	S	S	Invalid	S	Capsicum annuum var. annuum	South Korea
1368	113622	S	Invalid	Invalid	Invalid	S	Invalid	Invalid	Invalid	Invalid	S	S	Invalid	Invalid	Invalid	Invalid	Invalid	Invalid	Invalid	S	Capsicum annuum var. annuum	South Korea
1369	113623	S	R	R	S	S	S	R	S	S	S	S	S	S	S	S	S	S	Invalid	S	Capsicum annuum var. annuum	South Korea
1370	113624	S	R	S	S	S	S	S	S	S	S	S	S	S	S	S	S	S	Invalid	S	Capsicum annuum var. annuum	South Korea
1371	113625	S	R	R	S	S	S	R	S	S	S	S	S	S	S	S	S	S	Invalid	S	Capsicum annuum var. annuum	South Korea
1372	113626	S	R	R	S	S	S	R	S	S	S	S	S	S	S	S	S	S	Invalid	S	Capsicum annuum var. annuum	South Korea
1373	113627	S	R	R	S	S	S	R	S	S	S	S	S	S	S	S	S	S	Invalid	S	Capsicum annuum var. annuum	South Korea
1374	113628	S	S	S	S	S	S	R	S	S	S	S	S	S	S	S	H	S	Invalid	S	Capsicum annuum var. annuum	South Korea
1375	113629	S	R	R	S	S	S	R	S	S	S	S	S	S	S	S	S	S	Invalid	S	Capsicum annuum var. annuum	South Korea
1376	113630	S	R	R	S	S	S	R	S	S	S	S	S	S	S	S	S	S	Invalid	S	Capsicum annuum var. annuum	South Korea
1377	113631	S	R	R	S	S	S	R	S	S	S	S	S	S	S	S	S	S	Invalid	S	Capsicum annuum var. annuum	South Korea
1378	113632	S	R	R	S	S	S	R	S	S	S	S	S	S	S	S	S	S	Invalid	S	Capsicum annuum var. annuum	South Korea
1379	113633	S	R	R	S	S	S	R	S	S	S	S	S	S	S	S	S	S	Invalid	S	Capsicum annuum var. annuum	South Korea
1380	113634	Invalid	Invalid	R	Invalid	Invalid	Invalid	Invalid	Invalid	Invalid	Invalid	Invalid	Invalid	Invalid	Invalid	Invalid	S	S	Invalid	Invalid	Capsicum annuum var. annuum	South Korea
1381	113635	S	R	R	S	S	S	R	S	S	S	S	S	S	S	S	R	S	Invalid	S	Capsicum annuum var. annuum	South Korea
1382	113636	S	S	S	S	S	S	R	S	S	S	S	S	S	S	S	S	S	Invalid	S	Capsicum annuum var. annuum	South Korea
1383	113637	S	R	R	S	S	S	R	S	S	S	S	S	S	S	S	S	S	Invalid	S	Capsicum annuum var. annuum	South Korea
1384	113638	S	R	R	S	S	S	R	S	S	S	S	S	S	S	S	S	S	Invalid	S	Capsicum annuum var. annuum	South Korea
1385	113639	S	R	R	S	S	S	R	S	S	S	S	S	S	S	S	S	S	Invalid	S	Capsicum annuum var. annuum	South Korea
1386	113640	S	R	R	S	S	S	S	S	S	S	S	S	S	S	S	S	S	Invalid	S	Capsicum annuum var. annuum	South Korea
1387	113641	S	R	R	S	S	S	R	S	S	S	S	S	S	S	S	S	S	Invalid	S	Capsicum annuum var. annuum	South Korea
1388	113642	S	R	R	S	S	S	R	S	S	S	S	S	S	S	S	S	S	Invalid	S	Capsicum annuum var. annuum	South Korea
1389	113643	S	R	R	S	S	S	R	S	S	S	S	S	S	S	S	S	S	R	Invalid	Capsicum annuum var. annuum	South Korea
1390	113644	S	R	R	S	S	S	R	S	S	S	S	S	S	S	S	R	S	R	Invalid	Capsicum annuum var. annuum	South Korea
1391	113645	S	H	H	S	S	S	R	S	S	S	S	S	S	S	S	S	S	R	Invalid	Capsicum annuum var. annuum	South Korea
1392	113646	S	S	S	S	S	S	R	S	S	S	S	S	S	S	S	H	S	R	Invalid	Capsicum annuum var. annuum	South Korea
1393	113647	S	R	R	S	S	S	R	S	S	S	S	S	S	S	S	S	S	S	Invalid	Capsicum annuum var. annuum	South Korea
1394	113648	S	H	H	S	S	S	R	S	S	S	S	S	S	S	S	H	S	H	Invalid	Capsicum annuum var. annuum	South Korea
1395	113649	S	R	R	S	S	S	R	S	S	S	S	S	S	S	S	S	S	R	Invalid	Capsicum annuum var. annuum	South Korea
1396	113650	S	R	R	S	S	S	R	S	S	S	S	S	S	S	S	S	S	H	Invalid	Capsicum annuum var. annuum	South Korea
1397	113651	S	Invalid	R	S	Invalid	S	Invalid	S	S	S	Invalid	Invalid	S	Invalid	S	S	S	H	Invalid	Capsicum annuum var. annuum	South Korea
1398	113652	S	R	R	S	S	S	H	S	S	S	S	S	S	S	S	H	S	R	Invalid	Capsicum annuum var. annuum	South Korea
1399	113653	S	R	R	S	S	S	R	S	S	S	S	S	S	S	S	S	S	R	Invalid	Capsicum annuum var. annuum	South Korea
1400	113654	S	R	R	S	S	S	R	S	S	S	S	S	S	S	S	S	S	R	Invalid	Capsicum annuum var. annuum	South Korea
1401	113655	S	R	R	S	S	S	R	S	S	S	S	S	S	S	S	S	S	H	Invalid	Capsicum annuum var. annuum	South Korea
1402	113656	S	R	R	S	S	S	R	S	S	S	S	S	S	S	S	S	S	R	Invalid	Capsicum annuum var. annuum	South Korea
1403	113657	S	R	R	S	S	S	S	S	S	S	S	S	S	S	S	S	S	H	Invalid	Capsicum annuum var. annuum	South Korea
1404	113659	S	R	R	S	S	S	R	S	S	S	S	S	S	S	S	S	S	R	Invalid	Capsicum annuum var. annuum	South Korea
1405	113660	S	R	R	S	S	S	R	S	S	S	S	S	S	S	S	H	S	R	Invalid	Capsicum annuum var. annuum	South Korea
1406	113661	S	R	R	S	S	S	H	S	S	S	S	S	S	S	S	H	S	R	Invalid	Capsicum annuum var. annuum	South Korea
1407	113662	S	R	R	S	S	S	R	S	S	S	S	S	S	S	S	S	S	R	Invalid	Capsicum annuum var. annuum	South Korea
1408	113663	S	H	H	S	S	S	H	S	S	S	S	S	S	S	S	S	S	H	Invalid	Capsicum annuum var. annuum	South Korea
1409	113664	S	H	H	S	S	S	H	S	S	S	S	S	S	S	S	S	S	S	Invalid	Capsicum annuum var. annuum	South Korea
1410	113665	S	R	R	S	S	S	R	S	S	S	S	S	S	S	S	S	S	R	Invalid	Capsicum annuum var. annuum	South Korea
1411	113666	S	S	S	S	S	S	R	S	S	S	S	S	S	S	S	S	S	R	Invalid	Capsicum annuum var. annuum	South Korea
1412	113667	S	R	R	S	S	S	R	S	S	S	S	S	S	S	S	H	S	R	Invalid	Capsicum annuum var. annuum	South Korea
1413	113668	S	R	R	S	S	S	R	S	S	S	S	S	S	S	S	S	S	R	Invalid	Capsicum annuum var. annuum	South Korea
1414	113669	S	R	R	S	S	S	R	S	S	S	S	S	S	S	S	S	S	R	Invalid	Capsicum annuum var. annuum	South Korea
1415	113670	S	R	R	S	S	S	R	S	S	S	S	S	S	S	S	R	S	R	Invalid	Capsicum annuum var. annuum	South Korea
1416	113671	S	R	R	S	S	S	H	S	S	S	S	S	S	S	S	S	S	H	Invalid	Capsicum annuum var. annuum	South Korea
1417	113672	S	R	R	S	S	S	R	S	S	S	S	S	S	S	S	S	S	R	Invalid	Capsicum annuum var. annuum	South Korea
1418	113673	S	S	S	S	S	S	S	S	S	S	S	S	S	S	S	R	S	R	Invalid	Capsicum annuum var. annuum	South Korea
1419	113674	S	R	R	S	S	S	S	S	S	S	S	S	S	S	S	H	S	H	Invalid	Capsicum annuum var. annuum	South Korea
1420	113675	S	R	R	S	S	S	H	S	S	S	S	S	S	S	S	R	S	R	Invalid	Capsicum annuum var. annuum	South Korea
1421	113676	S	S	S	S	S	S	H	S	S	S	S	S	S	S	S	R	S	R	Invalid	Capsicum annuum var. annuum	South Korea
1422	113677	S	R	R	S	S	S	S	S	S	S	S	S	S	S	S	S	S	S	Invalid	Capsicum annuum var. annuum	South Korea
1423	113678	S	R	R	S	S	S	R	S	S	S	S	S	S	S	S	S	S	R	Invalid	Capsicum annuum var. annuum	South Korea
1424	113679	S	R	R	S	S	S	R	S	S	S	S	S	S	S	S	S	S	R	Invalid	Capsicum annuum var. annuum	South Korea
1425	113680	S	R	R	S	S	S	R	S	S	S	S	S	S	S	S	S	S	R	Invalid	Capsicum annuum var. annuum	South Korea
1426	113681	S	R	R	S	S	S	R	S	S	S	S	S	S	S	S	S	S	R	Invalid	Capsicum annuum var. annuum	South Korea
1427	113682	S	R	R	S	S	S	R	S	S	S	S	S	S	S	S	H	S	R	Invalid	Capsicum annuum var. annuum	South Korea
1428	113683	S	R	R	S	S	S	R	S	S	S	S	S	S	S	S	R	S	R	Invalid	Capsicum annuum var. annuum	South Korea
1429	113684	S	R	R	S	S	S	R	S	S	S	S	S	S	S	S	S	S	R	Invalid	Capsicum annuum var. annuum	South Korea
1430	113685	S	R	R	S	S	S	R	S	S	S	S	S	S	S	S	S	S	H	Invalid	Capsicum annuum var. annuum	South Korea
1431	113686	S	R	R	S	S	S	R	S	S	S	S	S	S	S	S	S	S	R	Invalid	Capsicum annuum var. annuum	South Korea
1432	113687	S	R	R	S	S	S	R	S	S	S	S	S	S	S	S	S	S	R	Invalid	Capsicum annuum var. annuum	South Korea
1433	113688	S	R	R	S	S	S	R	S	S	S	S	S	S	S	S	S	S	R	Invalid	Capsicum annuum var. annuum	South Korea
1434	113689	S	R	R	S	S	S	R	S	S	S	S	S	S	S	S	S	S	R	Invalid	Capsicum annuum var. annuum	South Korea
1435	113690	S	R	R	S	S	S	R	S	S	S	S	S	S	S	S	H	S	R	Invalid	Capsicum annuum var. annuum	South Korea
1436	113691	S	H	H	S	S	S	R	S	S	S	S	S	S	S	S	S	S	R	Invalid	Capsicum annuum var. annuum	South Korea
1437	113692	S	R	R	S	S	S	R	S	S	S	S	S	S	S	S	S	S	R	Invalid	Capsicum annuum var. annuum	South Korea
1438	113693	S	R	R	S	S	S	R	S	S	S	Invalid	S	S	S	S	H	S	R	Invalid	Capsicum annuum var. annuum	South Korea
1439	113695	S	R	R	S	S	S	H	S	S	S	S	S	S	S	S	H	S	R	Invalid	Capsicum annuum var. annuum	South Korea
1440	113696	S	R	R	S	S	S	R	S	S	S	S	S	S	S	S	S	S	R	Invalid	Capsicum annuum var. annuum	South Korea
1441	113697	S	R	R	S	S	S	R	S	S	S	S	S	S	S	S	S	S	R	Invalid	Capsicum annuum var. annuum	South Korea
1442	113698	S	R	R	S	S	S	H	S	S	S	S	S	S	S	S	S	S	R	Invalid	Capsicum annuum var. annuum	South Korea
1443	113699	S	R	R	S	S	S	R	S	S	S	S	S	S	S	S	S	S	R	Invalid	Capsicum annuum var. annuum	South Korea
1444	113701	S	R	R	S	S	S	R	S	S	S	S	S	S	S	S	S	S	R	Invalid	Capsicum annuum var. annuum	South Korea
1445	113702	S	R	R	S	S	S	R	S	S	S	S	S	S	S	S	S	S	R	Invalid	Capsicum annuum var. annuum	South Korea
1446	113703	S	R	R	S	S	S	R	S	S	S	S	S	H	H	S	S	S	R	Invalid	Capsicum annuum var. annuum	South Korea
1447	113704	S	R	R	S	S	S	R	S	S	S	S	S	S	S	S	S	S	R	Invalid	Capsicum annuum var. annuum	South Korea
1448	113705	S	R	R	S	S	S	R	S	S	S	S	S	S	S	S	H	S	R	Invalid	Capsicum annuum var. annuum	South Korea
1449	113706	S	R	R	S	S	S	H	S	S	S	S	S	S	S	S	S	S	R	Invalid	Capsicum annuum var. annuum	South Korea
1450	113707	S	R	R	S	S	S	R	S	S	S	S	S	S	S	S	R	S	R	Invalid	Capsicum annuum var. annuum	South Korea
1451	113708	S	R	R	S	S	S	R	S	S	S	S	S	S	S	S	S	S	H	Invalid	Capsicum annuum var. annuum	South Korea
1452	113709	S	S	S	S	S	S	R	S	S	S	S	S	S	S	S	R	S	R	Invalid	Capsicum annuum var. annuum	South Korea
1453	113710	S	R	R	S	S	S	R	S	S	S	S	S	S	S	S	S	S	R	Invalid	Capsicum annuum var. annuum	South Korea
1454	113711	S	R	R	S	S	S	R	S	S	S	S	S	S	S	S	S	S	R	Invalid	Capsicum annuum var. annuum	South Korea
1455	113712	S	R	R	S	S	S	S	S	S	S	S	S	S	S	S	S	S	R	Invalid	Capsicum annuum var. annuum	South Korea
1456	113713	S	Invalid	Invalid	Invalid	Invalid	S	S	Invalid	Invalid	Invalid	Invalid	Invalid	S	Invalid	Invalid	S	S	Invalid	Invalid	Capsicum annuum var. annuum	South Korea
1457	113714	S	R	R	S	S	S	R	S	S	S	S	S	S	S	S	H	S	R	Invalid	Capsicum annuum var. annuum	South Korea
1458	113715	S	R	R	S	S	S	R	S	S	S	S	S	S	S	S	S	S	R	Invalid	Capsicum annuum var. annuum	South Korea
1459	113717	S	R	R	S	S	S	R	S	S	S	S	S	S	S	S	S	S	R	Invalid	Capsicum annuum var. annuum	South Korea
1460	113718	S	R	R	S	S	S	R	S	S	S	S	S	S	S	S	S	S	R	Invalid	Capsicum annuum var. annuum	South Korea
1461	113720	S	R	R	S	S	S	S	S	S	S	S	S	S	S	S	S	S	S	Invalid	Capsicum annuum var. annuum	South Korea
1462	113721	S	R	R	S	S	S	H	S	S	S	S	S	S	S	S	H	S	H	Invalid	Capsicum annuum var. annuum	South Korea
1463	113722	S	R	R	S	S	S	R	S	S	S	S	S	S	S	S	S	S	R	Invalid	Capsicum annuum var. annuum	South Korea
1464	113723	S	R	R	S	S	S	R	S	S	S	S	S	S	S	S	S	S	R	Invalid	Capsicum annuum var. annuum	South Korea
1465	113724	S	R	R	S	S	S	R	S	S	S	S	S	S	S	S	S	S	R	Invalid	Capsicum annuum var. annuum	South Korea
1466	113725	S	S	S	S	S	S	R	S	S	S	S	S	S	S	S	S	S	R	Invalid	Capsicum annuum var. annuum	South Korea
1467	113726	S	Invalid	Invalid	Invalid	Invalid	S	R	Invalid	Invalid	S	Invalid	S	S	Invalid	S	S	S	R	Invalid	Capsicum annuum var. annuum	South Korea
1468	113727	S	R	R	S	S	S	R	S	S	S	S	S	S	S	S	S	S	R	Invalid	Capsicum annuum var. annuum	South Korea
1469	113728	S	R	R	S	S	S	S	S	S	S	S	S	S	S	S	S	S	R	Invalid	Capsicum annuum var. annuum	South Korea
1470	113729	S	R	R	S	S	S	R	S	S	S	S	S	S	S	S	S	S	R	Invalid	Capsicum annuum var. annuum	South Korea
1471	113730	S	R	R	S	S	S	R	S	S	S	Invalid	S	S	S	S	S	S	R	Invalid	Capsicum annuum var. annuum	South Korea
1472	113731	S	R	R	S	S	S	R	S	S	S	S	S	S	S	S	S	S	R	Invalid	Capsicum annuum var. annuum	South Korea
1473	113732	S	H	H	S	S	S	H	S	S	S	S	S	S	S	S	S	S	H	Invalid	Capsicum annuum var. annuum	South Korea
1474	113733	S	R	R	S	S	S	R	S	S	S	S	S	S	S	S	S	S	R	Invalid	Capsicum annuum var. annuum	South Korea
1475	113735	S	R	R	S	S	S	H	S	S	S	S	S	S	S	S	H	S	R	Invalid	Capsicum annuum var. annuum	South Korea
1476	113736	S	R	R	Invalid	S	S	R	Invalid	S	S	S	S	S	S	S	S	S	R	Invalid	Capsicum annuum var. annuum	South Korea
1477	113739	S	R	R	S	S	S	R	S	S	S	S	S	S	S	S	R	S	R	Invalid	Capsicum annuum var. annuum	South Korea
1478	113740	Invalid	Invalid	Invalid	Invalid	Invalid	Invalid	R	Invalid	Invalid	Invalid	Invalid	Invalid	Invalid	Invalid	S	S	S	Invalid	Invalid	Capsicum annuum var. annuum	South Korea
1479	113741	S	R	R	S	S	S	R	S	S	S	S	S	S	S	S	S	S	R	Invalid	Capsicum annuum var. annuum	South Korea
1480	121487	S	R	R	S	S	S	R	S	S	S	S	S	S	S	S	S	S	R	Invalid	Capsicum annuum var. annuum	South Korea
1481	121513	S	R	R	S	S	S	R	S	S	S	S	S	S	S	S	S	S	R	Invalid	Capsicum annuum var. annuum	South Korea
1482	125743	S	H	H	S	S	S	H	S	S	S	S	S	S	S	S	R	S	R	Invalid	Capsicum annuum var. annuum	South Korea
1483	134923	S	R	R	S	S	S	S	Invalid	S	S	S	S	S	S	S	S	S	R	Invalid	Capsicum sp.	Hungary
1484	134928	S	H	H	S	S	S	S	S	S	S	S	S	S	S	S	H	S	R	Invalid	Capsicum sp.	Hungary
1485	134931	S	R	R	S	S	S	R	S	S	S	S	S	S	S	S	S	S	R	Invalid	Capsicum sp.	Hungary
1486	134932	S	R	R	S	S	S	S	Invalid	S	S	S	S	S	S	S	S	S	R	Invalid	Capsicum sp.	Hungary
1487	134933	S	R	R	S	S	S	S	R	S	S	S	S	S	S	S	S	S	R	Invalid	Capsicum sp.	Hungary
1488	134934	S	S	S	S	S	S	S	R	S	S	S	S	S	S	S	S	S	R	Invalid	Capsicum sp.	Hungary
1489	134935	S	R	R	S	S	S	S	R	S	S	S	S	S	S	S	S	S	R	Invalid	Capsicum sp.	Hungary
1490	135639	S	R	R	S	S	S	R	S	S	S	S	S	S	S	S	S	S	R	Invalid	Capsicum annuum var. annuum	South Korea
1491	135640	S	R	R	S	S	S	R	S	S	S	S	S	S	S	S	S	S	R	Invalid	Capsicum annuum var. annuum	South Korea
1492	135641	S	R	R	S	S	S	R	S	S	S	S	S	S	S	S	S	S	R	Invalid	Capsicum annuum var. annuum	South Korea
1493	135642	S	R	R	S	S	S	R	S	S	S	Invalid	S	S	S	S	R	S	S	Invalid	Capsicum annuum var. annuum	South Korea
1494	135643	S	R	R	S	S	S	R	S	S	S	S	S	S	S	S	S	S	R	Invalid	Capsicum annuum var. annuum	South Korea
1495	135644	S	R	R	S	S	S	R	S	S	S	S	S	S	S	S	R	S	R	Invalid	Capsicum annuum var. annuum	South Korea
1496	135645	S	R	R	S	S	S	R	S	S	S	S	S	S	S	S	R	S	R	Invalid	Capsicum annuum var. annuum	South Korea
1497	135646	S	R	R	S	S	S	R	S	S	S	S	S	S	S	S	S	S	R	Invalid	Capsicum annuum var. annuum	South Korea
1498	135647	S	R	R	S	S	S	R	S	S	S	S	S	S	S	S	S	S	R	Invalid	Capsicum annuum var. annuum	South Korea
1499	135648	S	R	R	S	S	S	R	S	S	S	S	S	S	S	S	S	S	H	Invalid	Capsicum annuum var. annuum	South Korea
1500	135650	S	H	H	S	S	S	R	S	S	S	S	S	S	S	S	S	S	R	Invalid	Capsicum annuum var. annuum	South Korea
1501	135651	S	R	R	S	S	S	R	S	S	S	S	S	S	S	S	S	S	R	Invalid	Capsicum annuum var. annuum	South Korea
1502	135652	S	R	R	S	S	S	R	S	S	S	S	S	S	S	S	S	S	R	Invalid	Capsicum annuum var. annuum	South Korea
1503	135653	S	R	R	S	S	S	R	S	S	S	S	S	S	S	S	R	S	R	Invalid	Capsicum annuum var. annuum	South Korea
1504	135654	S	R	R	S	S	S	R	S	S	S	S	S	S	S	S	S	S	R	Invalid	Capsicum annuum var. annuum	South Korea
1505	135655	S	R	R	S	S	S	R	S	S	S	S	S	S	S	S	S	S	R	Invalid	Capsicum annuum var. annuum	South Korea
1506	135656	S	R	R	S	S	S	H	S	S	S	S	S	S	S	S	S	S	R	Invalid	Capsicum annuum var. annuum	South Korea
1507	135657	S	R	R	S	S	S	R	S	S	S	S	S	S	S	S	S	S	R	Invalid	Capsicum annuum var. annuum	South Korea
1508	135658	S	R	R	S	S	S	R	S	S	S	S	S	S	S	S	S	S	H	Invalid	Capsicum annuum var. annuum	South Korea
1509	135659	S	R	R	S	S	S	S	S	S	S	S	S	S	S	S	S	S	R	Invalid	Capsicum annuum var. annuum	South Korea
1510	135660	S	R	R	S	S	S	R	S	S	S	S	S	S	S	S	R	S	R	Invalid	Capsicum annuum var. annuum	South Korea
1511	135662	S	H	H	S	S	S	R	S	S	S	S	S	S	S	S	H	S	H	Invalid	Capsicum annuum var. annuum	South Korea
1512	135663	S	R	R	S	S	S	H	S	S	S	S	S	S	S	S	S	S	R	Invalid	Capsicum annuum var. annuum	South Korea
1513	135664	S	R	R	S	S	S	R	S	S	S	S	S	S	S	S	S	S	R	Invalid	Capsicum annuum var. annuum	South Korea
1514	135665	S	R	R	S	S	S	R	S	S	S	S	S	S	S	S	S	S	R	Invalid	Capsicum annuum var. annuum	South Korea
1515	135666	S	R	R	S	S	S	R	S	S	S	S	S	S	S	S	S	S	S	Invalid	Capsicum annuum var. annuum	South Korea
1516	135667	S	R	R	S	S	S	R	S	S	S	S	S	S	S	S	S	S	R	Invalid	Capsicum annuum var. annuum	South Korea
1517	135668	S	R	R	S	S	S	R	S	S	S	S	S	S	S	S	S	S	R	Invalid	Capsicum annuum var. annuum	South Korea
1518	135669	S	R	R	S	S	S	R	S	S	S	S	S	S	S	S	S	S	R	Invalid	Capsicum annuum var. annuum	South Korea
1519	135670	S	R	R	S	S	S	R	S	S	S	S	S	S	S	S	S	S	S	Invalid	Capsicum annuum var. annuum	South Korea
1520	135671	S	R	R	S	S	S	R	S	S	S	S	S	S	S	S	S	S	R	Invalid	Capsicum annuum var. annuum	South Korea
1521	135672	S	R	R	S	S	S	R	S	S	S	S	S	S	S	S	S	S	R	Invalid	Capsicum annuum var. annuum	South Korea
1522	135673	S	R	R	S	S	S	R	S	S	S	S	S	S	S	S	H	S	R	Invalid	Capsicum annuum var. annuum	South Korea
1523	135674	S	H	H	S	S	S	H	S	S	S	S	S	S	S	S	S	S	R	Invalid	Capsicum annuum var. annuum	South Korea
1524	135694	S	H	S	S	S	S	R	S	S	S	S	S	R	R	S	H	S	R	Invalid	Capsicum sp.	United States
1525	135790	S	R	R	S	S	S	S	S	S	S	S	S	S	S	S	S	S	R	Invalid	Capsicum annuum var. annuum	South Korea
1526	136157	S	R	R	S	S	S	R	S	S	S	S	S	S	S	S	S	S	R	Invalid	Capsicum annuum var. annuum	South Korea
1527	136599	S	H	H	S	S	S	S	S	S	S	S	S	S	S	S	R	S	R	Invalid	Capsicum sp.	Nepal
1528	136600	S	S	S	S	S	S	S	R	S	S	S	S	S	S	S	R	S	R	Invalid	Capsicum sp.	Nepal
1529	136601	S	R	R	S	S	S	R	S	S	S	S	S	S	S	S	S	S	S	Invalid	Capsicum sp.	Nepal
1530	136603	S	R	R	S	S	S	R	S	S	S	S	S	R	R	S	R	S	S	Invalid	Capsicum sp.	Nepal
1531	136604	S	H	H	S	S	S	R	S	S	S	S	S	S	S	S	H	S	S	Invalid	Capsicum annuum	Nepal
1532	136605	S	Invalid	Invalid	S	S	S	H	Invalid	S	S	S	S	S	S	S	S	S	R	Invalid	Capsicum sp.	Nepal
1533	136610	S	R	R	S	S	S	R	S	S	S	S	S	S	S	S	S	S	R	Invalid	Capsicum sp.	Nepal
1534	136613	S	S	S	S	S	S	R	S	S	S	S	S	S	S	S	S	S	S	Invalid	Capsicum sp.	Nepal
1535	136615	S	S	S	S	S	S	S	S	S	S	S	S	S	S	S	S	S	H	Invalid	Capsicum sp.	Nepal
1536	136616	S	S	S	S	S	S	S	S	S	S	S	S	R	R	S	S	S	H	Invalid	Capsicum sp.	Nepal
1537	136618	S	R	R	S	S	S	R	S	S	S	S	S	R	R	S	S	S	R	Invalid	Capsicum sp.	Nepal
1538	136619	S	H	H	S	S	S	H	S	S	S	S	S	S	S	S	H	S	R	Invalid	Capsicum sp.	Nepal
1539	136620	S	H	H	S	S	S	R	S	S	S	S	S	S	S	S	R	S	H	Invalid	Capsicum sp.	Nepal
1540	136621	S	S	S	S	S	S	H	S	S	S	S	S	R	R	S	S	S	S	Invalid	Capsicum sp.	Nepal
1541	136622	S	R	R	S	S	S	S	S	S	S	S	S	S	S	S	S	S	H	Invalid	Capsicum sp.	Nepal
1542	136623	S	S	S	S	S	S	R	S	S	S	S	S	R	R	S	S	S	S	Invalid	Capsicum sp.	Nepal
1543	136625	S	S	S	S	S	S	S	S	S	S	S	S	S	S	S	R	S	S	Invalid	Capsicum sp.	Nepal
1544	136626	S	S	S	S	S	S	S	S	S	S	S	S	S	S	S	H	S	H	Invalid	Capsicum sp.	Nepal
1545	136630	S	R	S	S	S	S	S	S	S	S	S	S	R	R	S	S	S	R	Invalid	Capsicum sp.	Nepal
1546	136634	S	H	H	S	S	S	S	S	S	S	S	S	R	R	S	S	S	S	Invalid	Capsicum sp.	Nepal
1547	136635	S	R	R	S	S	S	R	S	S	S	S	S	S	S	S	R	S	S	Invalid	Capsicum sp.	Nepal
1548	136636	S	S	S	S	S	S	S	S	S	S	S	S	S	S	S	S	S	S	Invalid	Capsicum sp.	Nepal
1549	136637	S	R	R	S	S	S	R	S	S	S	S	S	R	R	S	S	S	S	Invalid	Capsicum sp.	Nepal
1550	136639	S	R	R	S	S	S	R	S	S	S	S	S	S	S	S	S	S	R	Invalid	Capsicum sp.	Nepal
1551	136640	S	S	S	S	S	S	S	R	S	S	S	S	S	S	S	R	S	R	Invalid	Capsicum sp.	India
1552	136641	S	R	R	S	S	S	S	S	S	S	S	S	S	S	S	R	S	R	Invalid	Capsicum sp.	India
1553	137928	S	S	S	S	S	S	S	S	S	S	S	S	H	H	S	H	S	R	Invalid	Capsicum sp.	Nepal
1554	137930	S	Invalid	Invalid	Invalid	Invalid	Invalid	Invalid	Invalid	Invalid	Invalid	S	Invalid	Invalid	R	S	S	S	Invalid	Invalid	Capsicum sp.	Nepal
1555	138126	Invalid	Invalid	Invalid	R	R	Invalid	S	S	Invalid	R	R	Invalid	Invalid	Invalid	Invalid	Invalid	Invalid	Invalid	Invalid	Capsicum annuum var. annuum	South Korea
1556	138200	S	R	Invalid	R	R	R	S	S	S	R	R	R	R	Invalid	S	S	S	R	Invalid	Capsicum annuum var. annuum	Unknown
1557	138201	S	R	Invalid	R	R	R	S	S	S	R	R	R	R	R	S	S	S	R	Invalid	Capsicum annuum var. annuum	Unknown
1558	144025	S	R	R	S	S	S	S	S	S	S	S	S	S	S	S	H	S	R	Invalid	Capsicum annuum var. annuum	South Korea
1559	144026	S	H	H	S	S	S	R	S	S	S	S	S	S	S	S	S	S	R	Invalid	Capsicum annuum var. annuum	South Korea
1560	144027	S	R	R	S	S	S	R	S	S	S	S	S	S	S	S	S	S	R	Invalid	Capsicum annuum var. annuum	South Korea
1561	144028	S	R	R	S	S	S	S	Invalid	S	S	S	S	S	S	S	H	S	R	Invalid	Capsicum annuum var. annuum	South Korea
1562	144029	S	R	R	S	S	S	H	Invalid	S	S	S	S	S	S	S	R	S	R	Invalid	Capsicum annuum var. annuum	South Korea
1563	144030	S	H	H	S	S	S	S	Invalid	S	S	S	S	S	S	S	R	S	R	Invalid	Capsicum annuum var. annuum	South Korea
1564	151173	S	R	R	S	S	S	H	S	S	S	S	S	S	S	S	R	S	R	Invalid	Capsicum annuum var. annuum	South Korea
1565	151174	S	R	R	S	S	S	H	S	S	S	S	S	S	S	S	S	S	H	Invalid	Capsicum annuum var. annuum	South Korea
1566	158276	S	R	R	S	S	S	S	S	S	S	S	S	S	S	S	S	S	R	S	Capsicum sp.	Unknown
1567	158277	S	R	R	S	S	S	S	S	S	S	S	S	S	S	S	H	S	S	S	Capsicum sp.	Unknown
1568	158282	S	Invalid	S	S	S	S	S	S	S	S	S	S	S	S	S	S	S	H	S	Capsicum sp.	Taiwan
1569	158292	S	Invalid	S	S	S	S	R	S	S	S	S	S	R	R	R	S	S	Invalid	S	Capsicum frutescens	Unknown
1570	158293	S	Invalid	S	S	S	S	R	S	S	S	S	S	R	R	R	S	S	R	S	Capsicum chinense	Unknown
1571	158294	S	Invalid	S	S	S	S	R	S	S	S	S	S	R	R	R	S	S	H	S	Capsicum sp.	Unknown
1572	158295	S	S	S	S	S	S	S	S	S	S	S	S	S	S	S	S	S	R	S	Capsicum sp.	Unknown
1573	158301	S	Invalid	R	S	S	S	S	S	S	S	S	S	S	S	S	S	S	R	S	Capsicum sp.	Unknown
1574	158302	S	R	R	S	S	S	S	S	S	S	S	S	S	S	S	S	S	H	S	Capsicum sp.	Unknown
1575	158303	S	R	R	S	S	S	S	S	S	S	S	S	R	R	S	H	S	S	S	Capsicum sp.	Unknown
1576	158304	S	S	S	S	S	S	S	S	S	S	S	S	R	R	S	R	S	H	S	Capsicum sp.	Unknown
1577	158305	S	H	R	S	S	S	S	S	S	S	S	S	H	H	S	S	S	S	S	Capsicum sp.	Unknown
1578	158307	S	R	R	S	S	S	H	S	S	S	S	S	S	S	S	H	S	S	S	Capsicum sp.	Unknown
1579	158310	S	S	S	S	S	S	S	S	S	S	S	S	S	S	S	S	S	S	S	Capsicum sp.	Unknown
1580	158311	S	R	R	S	S	S	S	S	S	S	S	S	S	S	S	R	S	R	S	Capsicum sp.	Unknown
1581	158312	S	H	H	S	S	S	S	S	S	S	S	S	R	R	S	S	S	S	S	Capsicum sp.	Unknown
1582	158313	S	S	S	S	S	S	S	S	S	S	S	S	R	R	S	R	S	S	S	Capsicum sp.	Unknown
1583	158315	S	R	R	S	S	S	S	S	S	S	S	S	S	S	S	R	S	R	S	Capsicum sp.	Unknown
1584	158316	S	R	R	S	S	S	S	S	S	S	S	S	R	R	S	S	S	S	S	Capsicum sp.	Unknown
1585	158317	S	R	R	S	S	S	S	S	S	S	S	S	S	S	S	H	S	S	S	Capsicum frutescens	Mexico
1586	158320	S	R	R	S	S	S	S	S	S	S	S	S	S	S	S	S	S	R	S	Capsicum sp.	Unknown
1587	158321	S	R	R	S	S	S	R	S	S	S	Invalid	S	S	S	S	S	S	R	S	Capsicum sp.	Unknown
1588	158322	S	R	R	S	S	S	S	S	S	S	Invalid	S	S	S	S	S	S	S	S	Capsicum sp.	Unknown
1589	158324	S	R	R	S	S	S	S	S	S	S	S	S	S	S	S	R	S	R	S	Capsicum sp.	Unknown
1590	158325	S	R	R	S	S	S	S	S	S	S	S	S	S	S	S	R	S	R	S	Capsicum sp.	Unknown
1591	158326	S	S	S	S	S	S	S	S	S	S	S	S	S	S	S	R	S	R	S	Capsicum sp.	Unknown
1592	158328	S	S	S	S	S	S	S	R	S	S	S	S	S	S	S	R	S	R	S	Capsicum sp.	France
1593	158333	S	R	R	S	S	S	S	S	S	S	S	S	R	R	S	R	S	S	S	Capsicum sp.	Unknown
1594	158334	S	Invalid	H	S	S	S	S	S	S	S	S	S	H	H	S	S	S	S	S	Capsicum sp.	Unknown
1595	158335	S	S	S	S	S	S	S	S	S	S	S	S	R	R	S	R	S	S	S	Capsicum sp.	Unknown
1596	158336	S	R	R	S	S	S	S	S	S	S	S	S	R	R	S	R	S	S	S	Capsicum sp.	Unknown
1597	158339	S	R	Invalid	R	R	R	S	S	S	R	R	R	R	H	S	S	S	R	S	Capsicum baccatum var. pendulum	Peru
1598	158354	S	R	R	S	S	S	S	S	S	S	S	S	S	S	S	S	S	R	S	Capsicum sp.	Unknown
1599	158370	S	R	Invalid	R	R	R	S	S	S	R	R	R	R	Invalid	S	S	S	R	S	Capsicum baccatum var. pendulum	United Kingdom
1600	158440	S	S	S	S	S	S	S	R	S	Invalid	S	S	S	S	S	S	S	R	S	Capsicum baccatum var. baccatum	United States
1601	158441	S	R	S	R	R	R	S	S	S	R	H	R	R	S	S	S	S	R	S	Capsicum baccatum var. pendulum	United States
1602	158450	S	R	Invalid	R	R	R	S	S	S	R	R	R	R	S	S	S	S	R	S	Capsicum baccatum	United Kingdom
1603	158472	S	Invalid	S	S	S	S	R	S	S	S	S	S	R	R	S	S	S	R	S	Capsicum frutescens	United States
1604	158482	S	S	S	S	S	S	S	S	S	S	S	S	S	S	S	S	S	S	S	Capsicum chinense	Costa Rica
1605	158491	S	S	S	S	S	S	S	R	S	Invalid	S	S	S	S	S	R	S	S	S	Capsicum frutescens	Peru
1606	158505	S	S	S	S	S	S	R	S	S	S	S	S	R	R	S	S	S	R	S	Capsicum frutescens	El Salvador
1607	158525	S	R	S	S	S	S	S	S	S	S	S	S	S	S	S	S	S	R	S	Capsicum sp.	Tunisia
1608	158531	S	R	R	S	S	S	R	S	S	S	S	S	S	S	S	R	S	R	S	Capsicum sp.	Egypt
1609	158533	S	S	S	S	S	S	S	S	S	S	S	S	S	S	S	S	S	S	S	Capsicum frutescens	Egypt
1610	158550	S	H	H	S	S	S	H	S	S	S	S	S	S	S	S	R	S	R	S	Capsicum sp.	Peru
1611	158568	S	S	S	S	S	S	S	S	S	S	S	S	R	R	S	R	R	S	S	Capsicum frutescens	Unknown
1612	158569	S	Invalid	S	S	S	S	S	S	S	S	S	S	R	R	S	S	S	R	S	Capsicum sp.	Unknown
1613	158570	S	S	S	S	S	S	R	S	S	S	S	S	R	R	S	R	R	R	S	Capsicum frutescens	Unknown
1614	158572	S	H	H	S	S	S	H	S	S	S	S	S	S	S	S	H	S	R	S	Capsicum sp.	Unknown
1615	158574	S	S	S	S	S	S	R	S	S	Invalid	S	S	R	R	S	S	S	R	S	Capsicum sp.	Unknown
1616	158575	S	R	R	S	S	S	S	S	S	S	S	S	S	S	S	R	S	H	S	Capsicum baccatum	Unknown
1617	158576	S	R	S	R	R	R	S	S	S	R	R	R	R	Invalid	S	S	S	R	S	Capsicum baccatum	Unknown
1618	158577	S	R	Invalid	R	R	R	S	S	S	R	R	R	R	Invalid	S	S	S	R	S	Capsicum baccatum	Peru
1619	158592	S	R	S	S	S	S	R	S	S	S	S	S	R	R	R	S	S	R	S	Capsicum baccatum var. pendulum	Unknown
1620	158593	S	R	R	S	S	S	S	S	S	S	S	S	S	S	S	S	S	R	S	Capsicum sp.	Japan
1621	158606	S	R	R	S	S	S	S	S	S	Invalid	S	S	S	S	S	S	S	S	S	Capsicum sp.	Unknown
1622	158609	S	Invalid	S	S	S	S	R	S	S	S	S	S	R	R	R	S	S	R	R	Capsicum baccatum var. pendulum	Taiwan
1623	158612	S	R	S	S	S	S	S	S	S	Invalid	S	S	S	S	S	R	S	R	S	Capsicum frutescens	United States
1624	158620	S	Invalid	S	S	S	S	R	S	S	S	S	S	R	R	S	S	S	R	S	Capsicum frutescens	Netherlands
1625	158630	S	S	S	S	S	S	S	S	S	S	S	S	S	S	S	S	S	R	S	Capsicum sp.	Hungary
1626	158637	S	Invalid	S	S	S	S	R	S	S	S	S	S	R	R	R	S	S	R	R	Capsicum chinense	Peru
1627	158639	S	S	S	S	S	S	R	S	S	S	S	S	S	S	S	S	S	S	S	Capsicum frutescens	Taiwan
1628	158640	S	R	R	S	S	S	S	S	S	S	S	S	S	S	S	R	R	S	S	Capsicum frutescens	Taiwan
1629	158653	S	S	S	S	S	S	S	S	S	S	S	S	S	Invalid	S	S	S	S	S	Capsicum sp.	Malaysia
1630	158675	S	R	S	S	S	Invalid	S	S	S	S	S	S	S	S	S	S	S	R	S	Capsicum sp.	Unknown
1631	158681	S	R	S	R	R	R	S	S	S	R	R	R	R	Invalid	S	S	S	R	S	Capsicum baccatum var. pendulum	United States
1632	158703	S	Invalid	S	S	S	S	R	S	S	S	S	S	R	R	S	H	S	R	S	Capsicum frutescens	Thailand
1633	158705	S	Invalid	S	S	S	S	R	S	S	S	S	S	R	R	S	S	S	R	S	Capsicum frutescens	Thailand
1634	158715	S	R	R	S	S	S	S	S	S	Invalid	S	S	R	R	Invalid	H	H	S	S	Capsicum frutescens	Thailand
1635	158741	S	R	S	S	S	S	R	S	S	S	S	S	R	R	S	S	S	R	S	Capsicum pubescens	Guatemala
1636	158742	S	S	S	S	S	S	R	S	S	S	S	S	R	R	S	S	S	R	S	Capsicum frutescens	Mexico
1637	158743	S	S	S	S	S	S	R	S	S	S	S	S	R	R	S	S	S	Invalid	S	Capsicum frutescens	Mexico
1638	158745	S	Invalid	S	S	S	S	R	S	S	S	S	S	R	R	S	H	S	R	S	Capsicum frutescens	Honduras
1639	158746	S	Invalid	S	S	S	S	R	S	S	S	S	S	R	R	S	H	S	R	S	Capsicum frutescens	Costa Rica
1640	158748	S	R	H	S	S	S	S	S	S	S	S	S	S	S	S	S	S	R	S	Capsicum annuum var. annuum	Turkiye
1641	158749	S	R	S	S	S	S	S	S	S	S	S	S	S	S	S	S	S	S	S	Capsicum annuum var. annuum	Russia
1642	158750	S	R	S	S	S	S	S	S	S	S	S	S	S	S	S	S	S	R	S	Capsicum annuum var. annuum	Russia
1643	158751	S	R	R	S	S	S	S	S	S	S	S	S	S	S	S	S	S	R	S	Capsicum annuum var. annuum	Japan
1644	158752	S	S	S	S	S	S	S	S	S	S	S	S	S	S	S	S	S	R	S	Capsicum annuum var. annuum	Czechoslovakia
1645	158754	S	S	S	S	S	S	S	S	S	S	S	S	S	S	S	S	S	R	S	Capsicum annuum var. annuum	United States
1646	158755	S	R	R	S	S	S	S	S	S	S	S	S	S	S	S	S	S	S	S	Capsicum annuum var. annuum	Czechoslovakia
1647	158756	S	R	R	S	S	S	S	S	S	S	S	S	S	S	S	S	S	R	S	Capsicum annuum var. annuum	Germany
1648	158760	S	Invalid	S	S	S	S	R	S	S	S	S	S	R	R	S	S	S	R	S	Capsicum frutescens	Costa Rica
1649	158761	R	Invalid	S	Invalid	R	R	S	S	S	Invalid	R	R	R	Invalid	S	S	S	Invalid	S	Capsicum baccatum var. baccatum	Denmark
1650	158763	S	Invalid	Invalid	R	Invalid	R	S	S	S	Invalid	Invalid	R	R	Invalid	S	S	S	Invalid	Invalid	Capsicum baccatum var. pendulum	Chile
1651	158764	S	R	R	S	S	S	S	S	S	S	S	S	R	R	S	R	S	S	S	Capsicum annuum	Guatemala
1652	158765	S	S	S	S	S	S	S	S	S	S	S	S	S	S	S	S	S	R	S	Capsicum annuum var. annuum	Italy
1653	158766	S	S	S	S	S	S	S	S	S	S	S	S	S	S	S	S	S	R	S	Capsicum annuum var. annuum	Canada
1654	158768	S	R	R	S	S	S	S	S	S	S	S	S	S	S	S	S	S	R	S	Capsicum annuum var. annuum	Canada
1655	158769	S	R	Invalid	R	R	R	S	S	S	R	R	R	R	Invalid	S	S	S	R	S	Capsicum baccatum var. pendulum	Chile
1656	158770	S	R	Invalid	R	R	R	S	S	S	R	R	R	R	Invalid	S	S	S	R	S	Capsicum baccatum var. pendulum	Russia
1657	158771	S	S	S	S	S	S	S	S	S	S	S	S	S	S	S	S	S	S	S	Capsicum annuum var. annuum	Nigeria
1658	158772	S	Invalid	S	S	S	S	R	S	S	S	S	S	R	R	S	S	S	R	S	Capsicum frutescens	Nigeria
1659	158773	S	Invalid	S	S	S	S	R	S	S	S	S	S	R	R	S	S	S	R	S	Capsicum frutescens	Nigeria
1660	158774	S	Invalid	S	S	S	S	Invalid	S	S	S	S	S	R	R	S	S	S	Invalid	S	Capsicum frutescens	El Salvador
1661	158776	S	S	S	S	S	S	S	S	S	S	S	S	S	S	S	S	S	R	S	Capsicum annuum var. annuum	Israel
1662	158777	S	S	S	S	S	S	R	S	S	S	S	S	S	S	S	R	S	R	S	Capsicum annuum var. annuum	Honduras
1663	158778	S	Invalid	Invalid	R	R	R	S	S	S	R	Invalid	R	R	R	S	S	S	R	S	Capsicum baccatum var. pendulum	United States
1664	158779	S	R	R	S	S	S	R	S	S	S	S	S	S	S	S	S	S	S	S	Capsicum annuum var. annuum	Ethiopia
1665	158780	S	S	S	S	S	S	S	S	S	S	S	S	S	S	S	R	S	S	S	Capsicum annuum var. annuum	Ethiopia
1666	158781	S	S	S	S	S	S	S	S	S	S	S	S	S	S	S	S	S	R	S	Capsicum annuum var. annuum	Japan
1667	158782	S	S	S	S	S	S	S	S	S	S	S	S	S	S	S	S	S	R	S	Capsicum annuum var. annuum	United Kingdom
1668	158783	S	S	S	S	S	S	S	R	S	S	S	S	S	S	S	S	S	R	S	Capsicum annuum var. annuum	Romania
1669	158784	S	S	S	S	S	S	S	S	S	S	S	S	S	S	S	S	S	S	S	Capsicum annuum var. annuum	Czechoslovakia
1670	158787	S	S	S	S	S	S	S	S	S	S	Invalid	S	R	R	S	S	S	R	S	Capsicum chinense	Russia
1671	158789	S	S	S	S	S	S	R	S	S	S	S	S	R	R	S	S	S	R	S	Capsicum frutescens	El Salvador
1672	158790	S	R	S	S	S	S	S	S	S	S	S	S	S	S	S	S	S	R	S	Capsicum annuum var. annuum	Romania
1673	158792	S	R	R	S	S	S	H	S	S	S	S	S	S	S	S	S	S	R	S	Capsicum annuum var. annuum	South Korea
1674	158795	S	R	S	S	S	S	S	S	S	S	S	S	S	S	S	S	S	R	S	Capsicum annuum var. annuum	Turkiye
1675	158796	S	S	S	S	S	S	S	S	S	S	S	Invalid	S	S	S	R	S	S	S	Capsicum annuum var. annuum	Portugal
1676	158797	S	S	S	S	S	S	S	S	S	S	S	S	S	S	S	S	S	R	S	Capsicum annuum var. annuum	Portugal
1677	158798	S	S	S	S	S	S	S	S	S	S	S	S	S	S	S	S	S	R	S	Capsicum annuum var. annuum	Portugal
1678	158799	S	S	S	S	S	S	S	S	S	S	S	S	S	S	S	S	S	R	S	Capsicum annuum var. annuum	United Kingdom
1679	158800	S	S	S	S	S	S	S	S	S	S	Invalid	S	R	R	S	S	S	H	S	Capsicum annuum var. annuum	Algeria
1680	158801	S	S	S	S	S	S	R	S	S	S	S	S	S	S	S	S	S	R	S	Capsicum annuum var. annuum	Portugal
1681	158802	S	S	S	S	S	S	S	S	S	S	Invalid	S	S	S	S	S	S	R	S	Capsicum annuum var. annuum	Romania
1682	158803	S	S	S	S	S	S	R	S	S	S	S	S	S	S	S	S	S	R	S	Capsicum baccatum var. baccatum	Peru
1683	158804	S	R	S	S	S	S	S	S	S	S	S	S	S	S	S	S	S	R	S	Capsicum frutescens	Peru
1684	158805	S	R	S	S	S	S	R	S	S	S	S	S	R	R	R	S	S	R	R	Capsicum chinense	Peru
1685	158807	S	S	S	S	S	S	S	S	S	S	S	S	S	S	S	S	S	R	S	Capsicum annuum var. annuum	Portugal
1686	158808	S	R	R	S	S	S	S	S	S	S	S	S	S	S	S	S	S	R	S	Capsicum annuum var. annuum	France
1687	158809	S	S	S	S	S	S	S	S	S	S	S	S	S	S	S	S	S	R	S	Capsicum annuum var. annuum	Romania
1688	158810	S	R	R	S	S	S	S	Invalid	S	S	S	S	S	S	S	S	S	R	S	Capsicum annuum var. annuum	Romania
1689	158811	S	R	S	S	S	S	S	S	S	S	S	S	S	S	S	S	S	R	S	Capsicum annuum var. annuum	Switzerland
1690	158813	S	S	S	S	S	S	S	S	S	S	S	S	S	S	S	S	S	R	S	Capsicum annuum var. annuum	Tunisia
1691	158814	S	S	S	S	S	S	S	S	S	S	Invalid	S	S	S	S	S	S	R	S	Capsicum annuum var. annuum	Japan
1692	158815	S	H	H	S	S	S	S	S	S	S	S	S	S	S	S	S	S	S	S	Capsicum annuum var. annuum	Japan
1693	158816	S	S	S	S	S	S	S	R	S	S	S	S	S	S	S	R	S	R	S	Capsicum annuum var. annuum	Switzerland
1694	158817	S	R	R	S	S	S	S	S	S	S	S	S	S	S	S	S	S	S	S	Capsicum annuum var. annuum	Germany
1695	158829	S	S	S	S	S	S	S	S	S	S	S	S	S	S	S	S	S	R	S	Capsicum sp.	France
1696	158831	S	R	S	R	R	R	S	S	S	R	R	R	R	Invalid	S	S	S	R	S	Capsicum baccatum var. pendulum	France
1697	158835	S	R	S	R	R	R	S	S	S	R	R	R	R	Invalid	S	S	S	R	Invalid	Capsicum baccatum var. baccatum	Spain
1698	158836	S	R	R	S	S	S	S	S	S	S	S	S	S	S	S	S	S	R	S	Capsicum annuum var. annuum	Italy
1699	158837	S	R	R	S	S	S	S	S	S	S	S	S	S	S	S	S	S	R	S	Capsicum annuum var. annuum	Romania
1700	158838	S	R	S	S	S	S	S	S	S	S	S	S	S	S	S	S	S	R	S	Capsicum annuum var. annuum	Cuba
1701	158839	S	R	R	S	S	S	R	S	S	Invalid	S	S	S	S	S	R	S	S	S	Capsicum baccatum var. pendulum	Egypt
1702	158840	S	R	R	S	S	S	R	S	S	Invalid	S	S	S	S	S	R	S	R	S	Capsicum annuum var. annuum	Honduras
1703	158841	S	R	R	S	S	S	S	S	S	S	S	S	S	S	S	S	S	S	S	Capsicum annuum var. annuum	South Korea
1704	158842	S	S	S	S	S	S	S	S	S	S	S	S	S	S	S	S	S	S	S	Capsicum annuum var. annuum	Italy
1705	158843	S	S	S	S	S	S	R	S	S	S	S	S	S	S	S	S	S	R	S	Capsicum annuum var. annuum	Switzerland
1706	158844	S	R	R	S	S	S	S	S	S	S	S	S	S	S	S	S	S	R	S	Capsicum annuum var. annuum	Germany
1707	158845	S	S	S	S	S	S	S	S	S	S	S	S	R	R	S	S	S	R	S	Capsicum annuum var. annuum	Netherlands
1708	158846	S	R	R	S	S	S	R	S	S	S	S	S	R	R	S	R	S	R	S	Capsicum annuum var. annuum	Cuba
1709	158847	S	R	R	S	S	S	R	S	S	S	S	S	R	R	S	S	S	R	S	Capsicum annuum var. annuum	Cuba
1710	158848	S	S	S	S	S	S	S	S	S	S	S	S	S	S	S	S	S	R	S	Capsicum annuum var. annuum	Greece
1711	158849	S	R	S	S	S	S	R	S	S	S	S	S	S	S	S	R	R	R	S	Capsicum annuum var. annuum	Mexico
1712	158850	S	S	S	S	S	S	S	S	S	S	S	S	R	R	S	S	S	R	S	Capsicum annuum var. annuum	Zambia
1713	158851	S	R	S	S	S	S	S	S	S	S	S	S	S	S	S	S	S	S	S	Capsicum annuum var. annuum	Libya
1714	158852	S	R	H	S	S	S	S	S	S	S	S	S	S	S	S	S	S	H	S	Capsicum annuum var. annuum	Libya
1715	158853	S	R	S	S	S	S	S	S	S	S	S	S	S	S	S	S	S	R	S	Capsicum annuum var. annuum	Libya
1716	158854	S	R	R	S	S	S	S	S	S	S	S	S	S	S	S	S	S	R	S	Capsicum annuum var. annuum	Belgium
1717	158855	S	S	S	S	S	S	S	S	S	S	S	S	S	S	S	S	S	R	S	Capsicum annuum var. annuum	Belgium
1718	158856	S	R	R	S	S	S	S	S	S	S	S	S	S	S	S	S	S	S	S	Capsicum annuum var. annuum	Honduras
1719	158857	S	R	R	S	S	S	S	S	S	S	S	S	S	S	S	S	S	S	S	Capsicum annuum var. annuum	Mexico
1720	158859	S	S	S	S	S	S	S	S	S	S	S	S	R	R	S	R	S	S	S	Capsicum annuum var. annuum	Zambia
1721	158860	S	S	S	S	S	S	S	S	S	S	S	S	S	S	S	S	S	R	S	Capsicum annuum var. annuum	Venezuela
1722	158861	S	S	S	S	S	S	S	R	S	S	S	S	S	S	S	S	S	R	S	Capsicum annuum var. annuum	Spain
1723	158862	S	S	S	S	S	S	S	S	S	S	S	S	S	S	S	S	S	R	S	Capsicum annuum var. annuum	Italy
1724	158863	S	R	S	S	S	S	R	S	S	S	S	S	S	S	S	S	S	R	S	Capsicum annuum var. annuum	Russia
1725	158865	S	R	S	S	S	S	S	S	S	S	S	S	S	S	S	S	S	R	S	Capsicum annuum var. annuum	Yugoslavia
1726	158866	S	R	R	S	S	S	S	S	S	S	S	S	S	S	S	S	S	S	S	Capsicum annuum var. annuum	Tunisia
1727	158867	S	S	S	S	S	S	S	S	S	S	S	S	S	S	S	S	S	R	S	Capsicum annuum var. annuum	Tunisia
1728	158868	S	S	S	S	S	S	S	S	S	S	S	S	S	S	S	S	S	S	S	Capsicum annuum var. annuum	India
1729	158869	S	S	S	S	S	S	S	S	S	S	S	S	S	S	S	S	S	R	S	Capsicum annuum var. annuum	Germany
1730	158870	S	R	S	R	R	R	S	S	S	R	R	R	R	Invalid	S	S	S	R	S	Capsicum annuum var. annuum	El Salvador
1731	158871	S	R	R	S	S	S	S	S	S	S	S	S	S	S	S	S	S	R	S	Capsicum annuum var. annuum	Yugoslavia
1732	158872	S	R	R	S	S	S	S	S	S	S	S	S	S	S	S	S	S	S	S	Capsicum annuum var. annuum	Yugoslavia
1733	158873	S	R	R	S	S	S	S	S	S	S	Invalid	S	R	R	S	S	S	R	S	Capsicum annuum var. annuum	Zambia
1734	158874	S	R	R	S	S	S	S	S	S	S	S	S	S	S	S	R	S	R	S	Capsicum annuum var. annuum	India
1735	158875	S	R	Invalid	R	R	R	S	S	S	R	R	R	R	Invalid	S	S	S	R	S	Capsicum baccatum	Paraguay
1736	158876	S	S	S	S	S	S	S	S	S	S	S	S	R	R	S	S	S	R	S	Capsicum annuum var. annuum	Zambia
1737	158877	S	R	S	S	S	S	S	S	S	S	S	S	S	S	S	S	S	S	S	Capsicum annuum var. annuum	Zambia
1738	158878	S	R	S	S	S	S	S	S	S	S	S	S	S	S	S	R	S	S	S	Capsicum annuum var. annuum	Sudan
1739	158879	S	H	S	S	S	S	H	S	S	S	S	S	H	H	S	H	S	H	S	Capsicum annuum var. annuum	Sudan
1740	158880	S	R	S	S	S	S	H	S	S	S	S	S	S	S	S	S	S	R	S	Capsicum annuum var. annuum	South Korea
1741	158881	S	S	S	S	S	S	S	S	S	S	S	S	S	S	S	R	S	R	S	Capsicum annuum var. annuum	Tunisia
1742	158882	S	S	S	S	S	S	S	S	S	S	S	S	S	S	S	S	S	R	S	Capsicum annuum var. annuum	Egypt
1743	158883	S	S	S	S	S	S	S	S	S	S	S	S	S	S	S	S	S	S	S	Capsicum annuum var. annuum	Egypt
1744	158884	S	R	R	S	S	S	S	S	S	S	S	S	S	S	S	S	S	R	S	Capsicum annuum var. annuum	Italy
1745	158885	S	R	R	S	S	S	S	S	S	S	S	S	S	S	S	S	S	S	S	Capsicum annuum var. annuum	Malaysia
1746	158886	S	S	S	S	S	S	S	S	S	S	S	S	S	S	S	S	S	R	S	Capsicum annuum var. annuum	Switzerland
1747	158887	S	R	R	S	S	S	S	S	S	S	S	S	S	S	S	S	S	R	S	Capsicum annuum var. annuum	Turkiye
1748	158888	S	R	R	S	S	S	S	S	S	S	S	S	S	S	S	S	S	R	S	Capsicum annuum var. annuum	Turkiye
1749	158889	S	S	S	S	S	S	S	S	S	S	S	S	S	S	S	R	S	S	S	Capsicum annuum var. annuum	India
1750	158890	S	R	R	S	S	S	S	S	S	S	S	S	S	S	S	H	S	R	S	Capsicum annuum var. annuum	Afghanistan
1751	158891	S	S	S	S	S	S	S	S	S	S	S	S	S	S	S	S	S	R	S	Capsicum annuum var. annuum	Afghanistan
1752	158892	S	Invalid	Invalid	Invalid	R	Invalid	Invalid	Invalid	Invalid	Invalid	Invalid	Invalid	Invalid	Invalid	Invalid	Invalid	Invalid	Invalid	Invalid	Capsicum annuum var. annuum	Pakistan
1753	158893	S	Invalid	S	S	S	S	S	S	S	S	S	S	H	H	S	R	S	Invalid	S	Capsicum annuum var. annuum	Iran
1754	158894	S	R	S	S	S	S	S	S	S	S	S	S	R	R	S	S	S	R	S	Capsicum annuum var. annuum	Iran
1755	158895	S	R	R	S	S	S	S	Invalid	S	S	S	S	R	R	S	S	S	R	S	Capsicum annuum var. annuum	Iran
1756	158896	S	S	S	S	S	S	S	Invalid	S	S	S	S	S	S	S	S	S	H	S	Capsicum annuum var. annuum	Puerto Rico
1757	158897	S	S	S	S	S	S	S	S	S	S	S	S	S	S	S	S	S	R	S	Capsicum annuum var. annuum	Spain
1758	160396	S	S	S	S	S	S	S	H	S	S	S	S	S	S	S	S	S	R	S	Capsicum annuum var. annuum	China
1759	160397	S	S	S	S	S	S	S	R	S	S	S	S	S	S	S	S	S	R	S	Capsicum annuum var. annuum	China
1760	160398	S	R	R	S	S	S	R	S	S	S	S	S	S	S	S	S	S	R	S	Capsicum annuum var. annuum	China
1761	160399	S	S	S	S	S	S	S	Invalid	S	S	S	S	S	S	S	H	S	S	S	Capsicum annuum var. annuum	China
1762	160400	S	R	R	S	S	S	R	S	S	S	S	S	S	S	S	S	S	R	S	Capsicum annuum var. annuum	China
1763	160401	S	R	R	S	S	S	R	Invalid	S	S	S	S	S	S	S	S	S	R	S	Capsicum annuum var. annuum	China
1764	160402	S	R	R	S	S	S	S	S	S	S	S	S	S	S	S	S	S	R	S	Capsicum annuum var. annuum	China
1765	160403	S	S	S	S	S	S	H	R	S	S	S	S	S	S	S	S	S	R	S	Capsicum annuum var. annuum	China
1766	163475	S	S	S	S	S	S	S	S	S	S	S	S	S	S	S	S	S	R	S	Capsicum annuum var. annuum	India
1767	163476	S	S	S	S	S	S	R	S	S	S	S	S	H	H	S	S	S	R	S	Capsicum annuum var. annuum	India
1768	163477	S	R	R	S	S	S	R	S	S	S	S	S	H	H	S	H	S	R	S	Capsicum annuum var. annuum	Unknown
1769	163478	S	S	S	S	S	S	S	S	S	S	S	S	S	S	S	H	S	S	S	Capsicum annuum var. annuum	Costa Rica
1770	163479	S	S	S	S	S	S	R	S	S	S	S	S	S	S	S	S	S	R	S	Capsicum annuum var. annuum	Guatemala
1771	163480	S	S	S	S	S	S	R	S	S	S	S	S	S	S	S	S	S	R	S	Capsicum annuum var. annuum	Guatemala
1772	163481	S	R	R	S	S	S	S	R	S	S	S	S	S	S	S	S	S	R	S	Capsicum annuum var. annuum	Unknown
1773	163482	S	S	S	S	S	S	R	S	S	S	S	S	S	S	S	R	S	R	S	Capsicum annuum var. annuum	Unknown
1774	163484	S	S	S	S	S	S	R	S	S	S	S	S	S	S	S	R	S	H	S	Capsicum annuum var. annuum	India
1775	163485	S	R	Invalid	S	S	S	S	S	S	S	S	S	S	S	S	S	S	R	S	Capsicum annuum var. annuum	Colombia
1776	163486	S	H	H	S	S	S	S	S	S	S	S	S	S	S	S	H	S	R	S	Capsicum annuum var. annuum	Colombia
1777	163487	S	S	S	S	S	S	S	S	S	S	S	S	S	S	S	R	S	R	S	Capsicum annuum var. annuum	Colombia
1778	163488	S	S	S	S	S	S	S	S	S	S	S	S	S	S	S	R	S	R	S	Capsicum annuum var. annuum	Colombia
1779	163489	S	S	S	S	S	S	S	R	S	S	S	S	S	S	S	R	R	R	S	Capsicum annuum var. annuum	Colombia
1780	163490	S	S	S	S	S	S	S	R	S	S	S	S	S	S	S	S	S	R	S	Capsicum annuum var. annuum	Colombia
1781	163491	S	S	S	S	S	S	S	Invalid	S	S	S	S	S	S	S	S	S	R	S	Capsicum annuum var. annuum	Colombia
1782	163492	S	S	S	S	S	S	S	Invalid	S	S	S	S	S	S	S	S	S	R	S	Capsicum annuum var. annuum	Colombia
1783	163493	S	S	S	S	S	S	S	S	S	S	S	S	R	R	S	R	S	S	S	Capsicum annuum var. annuum	Peru
1784	163494	S	S	S	S	S	S	S	S	S	S	S	S	S	S	S	R	S	H	S	Capsicum annuum var. annuum	Bolivia
1785	163495	S	R	H	S	S	S	H	S	S	S	S	S	R	R	S	R	S	R	S	Capsicum annuum var. annuum	Puerto Rico
1786	163496	S	R	H	S	S	S	S	S	S	S	S	S	R	R	S	H	S	S	S	Capsicum annuum var. annuum	Puerto Rico
1787	163497	S	R	R	S	S	S	R	S	S	S	S	S	S	S	S	S	S	R	S	Capsicum annuum var. annuum	South Korea
1788	163498	S	R	R	S	S	S	R	S	S	S	S	S	S	S	S	S	S	R	S	Capsicum annuum var. annuum	South Korea
1789	163499	S	R	H	S	S	S	S	S	S	S	S	S	S	S	S	S	S	R	S	Capsicum annuum var. annuum	Brazil
1790	163500	S	R	R	S	S	S	S	S	S	S	S	S	S	S	S	H	S	H	S	Capsicum annuum var. annuum	Brazil
1791	163501	S	H	H	S	S	S	R	R	S	S	S	S	S	S	S	S	S	S	S	Capsicum annuum var. annuum	Brazil
1792	163502	S	R	R	S	S	S	S	S	S	S	S	S	S	S	S	S	S	S	S	Capsicum annuum var. annuum	Brazil
1793	163503	S	R	R	S	S	S	S	S	S	S	S	S	R	R	S	R	S	S	S	Capsicum annuum var. annuum	Brazil
1794	163504	S	S	S	S	S	S	H	Invalid	S	S	S	S	S	S	S	S	S	S	S	Capsicum annuum var. annuum	Brazil
1795	163505	S	R	R	S	S	S	H	S	S	S	S	S	S	S	S	H	S	S	S	Capsicum annuum var. annuum	Brazil
1796	163506	S	S	S	S	S	S	H	S	S	S	S	S	S	S	S	S	S	R	S	Capsicum annuum var. annuum	Brazil
1797	163507	S	R	H	S	S	S	H	S	S	S	S	S	S	S	S	S	S	R	S	Capsicum annuum var. annuum	Brazil
1798	163508	S	R	R	S	S	S	R	S	S	S	S	S	S	S	S	R	S	R	S	Capsicum annuum var. annuum	Brazil
1799	163509	S	S	S	S	S	S	S	S	S	S	S	S	S	S	S	H	S	H	S	Capsicum annuum var. annuum	India
1800	163510	S	R	R	S	S	S	R	H	S	S	S	S	S	S	S	S	S	R	S	Capsicum annuum var. annuum	Peru
1801	163511	S	S	S	S	S	S	S	R	S	S	S	S	S	S	S	S	S	R	S	Capsicum annuum var. annuum	Peru
1802	163512	S	R	S	S	S	S	R	Invalid	S	S	S	S	S	S	S	S	S	R	S	Capsicum annuum var. annuum	India
1803	163513	S	H	H	S	S	S	H	H	S	S	S	S	S	S	S	H	S	R	S	Capsicum annuum var. annuum	India
1804	163514	S	S	S	S	S	S	S	R	S	S	S	S	S	S	S	S	S	R	S	Capsicum annuum var. annuum	India
1805	163515	S	S	S	S	S	S	S	S	S	S	S	S	S	S	S	S	S	R	S	Capsicum annuum var. annuum	India
1806	163516	S	S	S	S	S	S	S	S	S	S	S	S	S	S	S	R	S	R	S	Capsicum annuum var. annuum	India
1807	163517	S	R	R	S	S	S	S	S	S	S	S	S	S	S	S	R	S	S	S	Capsicum annuum var. annuum	India
1808	163518	S	R	R	S	S	S	S	S	S	S	S	S	S	S	S	R	S	S	S	Capsicum chinense	Bolivia
1809	163519	S	Invalid	S	S	S	S	R	S	S	S	S	S	R	R	S	S	S	R	R	Capsicum chinense	Bolivia
1810	163520	S	R	R	S	S	S	R	S	S	S	S	S	S	S	S	S	S	R	S	Capsicum annuum var. annuum	Unknown
1811	163521	S	H	H	S	S	S	H	S	S	S	S	S	S	S	S	S	S	H	S	Capsicum annuum var. annuum	Unknown
1812	163522	S	H	H	S	S	S	H	S	S	S	S	S	S	S	S	H	S	R	S	Capsicum annuum var. annuum	Unknown
1813	163523	S	R	S	S	S	S	R	S	S	S	S	S	S	S	S	R	R	R	S	Capsicum annuum var. annuum	Unknown
1814	163524	S	R	R	S	S	S	R	S	S	S	S	S	S	S	S	S	S	R	S	Capsicum annuum var. annuum	South Korea
1815	163525	S	H	H	S	S	S	S	Invalid	S	S	S	S	H	H	S	R	S	R	S	Capsicum annuum var. annuum	South Korea
1816	163526	S	R	R	S	S	S	R	S	S	S	S	S	S	S	S	S	S	R	S	Capsicum annuum var. annuum	South Korea
1817	163527	S	R	R	S	S	S	R	S	S	S	S	S	S	S	S	S	S	H	S	Capsicum annuum var. annuum	South Korea
1818	163528	S	R	R	S	S	S	R	S	S	S	S	S	S	S	S	S	S	R	S	Capsicum annuum var. annuum	South Korea
1819	163529	S	R	R	S	S	S	R	S	S	S	S	S	S	S	S	R	S	R	S	Capsicum annuum var. annuum	South Korea
1820	163530	S	R	R	S	S	S	R	S	S	S	S	S	S	S	S	R	S	R	S	Capsicum annuum var. annuum	South Korea
1821	163531	S	H	H	S	S	S	R	S	S	S	S	S	S	S	S	H	S	R	S	Capsicum annuum var. annuum	South Korea
1822	163532	S	R	R	S	S	S	R	S	S	S	S	S	S	S	S	S	S	H	S	Capsicum annuum var. annuum	Unknown
1823	163533	S	R	R	S	S	S	S	S	S	S	S	S	S	S	S	S	S	H	S	Capsicum annuum var. annuum	Unknown
1824	163534	S	S	S	S	S	S	H	S	S	S	S	S	S	S	S	S	S	R	S	Capsicum annuum var. annuum	South Korea
1825	163535	S	R	R	S	S	S	R	S	S	S	S	S	S	S	S	S	S	R	S	Capsicum annuum var. annuum	South Korea
1826	163536	S	R	R	S	S	S	S	Invalid	S	S	S	S	S	S	S	S	S	R	S	Capsicum annuum var. annuum	South Korea
1827	164918	S	Invalid	S	S	S	S	R	S	S	S	S	S	R	R	S	S	S	R	S	Capsicum sp.	Unknown
1828	164919	S	S	S	S	S	S	S	S	S	S	S	S	S	S	S	S	S	S	S	Capsicum sp.	Unknown
1829	164920	S	S	S	S	S	S	S	S	S	S	S	S	R	R	S	S	S	H	S	Capsicum sp.	Unknown
1830	164921	S	R	R	S	S	S	S	S	S	S	S	S	S	S	S	S	S	R	S	Capsicum sp.	Unknown
1831	164923	S	R	R	S	S	S	S	S	S	S	S	S	S	S	S	R	S	S	S	Capsicum sp.	Unknown
1832	164924	S	R	R	S	S	S	S	S	S	S	S	S	S	S	S	S	S	S	S	Capsicum annuum	Unknown
1833	164925	S	S	S	S	S	S	S	R	S	S	S	S	S	S	S	S	S	R	S	Capsicum annuum var. annuum	Unknown
1834	164926	S	S	S	S	S	S	S	R	S	S	S	S	S	S	S	S	S	H	S	Capsicum sp.	Unknown
1835	164927	S	R	R	S	S	S	S	S	S	S	S	S	S	S	S	H	S	R	S	Capsicum frutescens	Unknown
1836	164928	S	R	R	S	S	S	S	S	S	S	S	S	S	S	S	S	S	R	S	Capsicum frutescens	Unknown
1837	170329	S	H	H	S	S	S	S	S	S	S	S	S	S	S	S	H	S	R	S	Capsicum sp.	Unknown
1838	170330	S	S	S	S	S	S	S	S	S	S	S	S	S	S	S	S	S	R	S	Capsicum sp.	Unknown
1839	170331	S	R	R	S	S	S	S	S	S	S	S	S	S	S	S	R	S	R	S	Capsicum sp.	Unknown
1840	170332	S	H	H	S	S	S	S	S	S	S	S	S	S	S	S	S	S	H	S	Capsicum sp.	Unknown
1841	170333	S	R	R	S	S	S	H	S	S	S	S	S	S	S	S	S	S	R	S	Capsicum sp.	Unknown
1842	171361	S	R	R	S	S	S	R	S	S	S	S	S	S	S	S	S	S	S	S	Capsicum annuum var. annuum	China
1843	171362	S	R	R	S	S	S	S	S	S	S	S	S	R	R	S	R	S	S	S	Capsicum annuum var. annuum	China
1844	173178	S	S	S	S	S	S	S	S	S	S	S	S	S	S	S	S	S	R	S	Capsicum annuum var. annuum	Russia
1845	173179	S	S	S	S	S	S	S	Invalid	S	S	S	S	S	S	S	S	S	R	S	Capsicum annuum var. annuum	Russia
1846	173180	S	R	R	S	S	S	S	R	S	S	S	S	S	S	S	S	S	R	S	Capsicum annuum var. annuum	Russia
1847	173181	S	R	R	S	S	S	S	Invalid	S	S	S	S	S	S	S	S	S	R	S	Capsicum annuum var. annuum	Russia
1848	175997	S	R	R	S	S	S	H	S	S	S	S	S	S	S	S	S	S	R	S	Capsicum annuum var. annuum	South Korea
1849	178267	S	R	R	S	S	S	R	S	S	S	S	S	S	S	S	R	S	R	S	Capsicum annuum var. annuum	China
1850	178269	S	R	R	S	S	S	S	S	S	S	S	S	S	S	S	S	S	R	S	Capsicum annuum var. annuum	China
1851	178270	S	R	R	S	S	S	R	S	S	S	S	S	R	R	S	S	S	R	S	Capsicum annuum var. annuum	China
1852	178271	S	R	R	S	S	S	R	S	S	S	S	S	S	S	S	R	S	R	S	Capsicum annuum var. annuum	China
1853	178272	S	R	R	S	S	S	R	S	S	S	S	S	S	S	S	S	S	R	S	Capsicum annuum var. annuum	China
1854	178273	S	R	R	S	S	S	S	S	S	S	S	S	S	S	S	S	S	R	S	Capsicum annuum var. annuum	China
1855	178274	S	R	R	S	S	S	H	S	S	S	S	S	S	S	S	S	S	H	S	Capsicum annuum var. annuum	China
1856	178275	S	R	R	S	S	S	R	S	S	S	S	S	S	S	S	S	S	R	S	Capsicum annuum var. annuum	China
1857	178276	S	R	R	S	S	S	R	S	S	S	S	S	S	S	S	R	S	R	S	Capsicum annuum var. annuum	China
1858	178277	S	R	R	S	S	S	R	S	S	S	S	S	S	S	S	R	S	R	S	Capsicum annuum var. annuum	China
1859	178278	S	R	R	S	S	S	R	S	S	S	S	S	S	S	S	S	S	R	S	Capsicum annuum var. annuum	China
1860	180531	S	R	R	S	S	S	R	S	S	S	S	S	S	S	S	S	S	R	S	Capsicum annuum var. annuum	South Korea
1861	180686	S	R	S	S	S	S	R	Invalid	S	S	S	S	S	S	S	S	S	H	S	Capsicum annuum var. annuum	Egypt
1862	180693	S	S	S	S	S	S	S	R	S	S	S	S	S	S	S	S	S	R	S	Capsicum annuum var. annuum	Egypt
1863	181319	S	R	R	S	S	S	H	S	S	S	S	S	S	S	S	S	S	R	S	Capsicum sp.	Korea, North
1864	181320	S	S	S	S	S	S	H	S	S	S	S	S	S	S	S	S	S	H	S	Capsicum sp.	Korea, North
1865	182333	S	S	S	S	S	S	S	R	S	S	S	S	S	S	S	R	S	R	S	Capsicum sp.	Unknown
1866	182334	S	R	S	S	S	S	S	R	S	S	S	S	S	S	S	S	S	R	S	Capsicum sp.	Unknown
1867	182335	S	S	S	S	S	S	S	Invalid	S	S	S	S	S	S	S	S	S	R	S	Capsicum sp.	Unknown
1868	182337	S	R	R	S	S	S	S	H	S	S	S	S	S	S	S	H	S	R	S	Capsicum sp.	Unknown
1869	182338	S	R	R	S	S	S	S	R	S	S	S	S	S	S	S	H	S	R	S	Capsicum sp.	Unknown
1870	182544	S	S	S	S	S	S	R	S	S	S	S	S	S	S	S	R	S	R	S	Capsicum sp.	Bhutan
1871	182546	S	S	S	S	S	S	S	S	S	S	S	S	S	S	S	H	S	R	S	Capsicum sp.	Nepal
1872	183331	S	S	S	S	S	S	H	S	S	S	S	S	S	S	S	S	S	R	S	Capsicum annuum var. annuum	South Korea
1873	183333	S	R	R	S	S	S	S	Invalid	S	S	S	S	S	S	S	S	S	S	S	Capsicum annuum var. annuum	South Korea
1874	183648	S	S	S	S	S	S	S	S	S	S	S	S	R	R	S	S	S	R	S	Capsicum annuum var. annuum	India
1875	183649	S	Invalid	S	S	S	S	R	S	S	S	S	S	R	R	R	S	S	R	R	Capsicum chinense	United States
1876	183651	S	S	S	S	S	S	R	S	S	S	S	S	R	R	S	S	S	S	S	Capsicum annuum var. annuum	Mexico
1877	183652	S	R	S	S	S	S	R	S	S	S	S	S	R	R	S	R	R	R	S	Capsicum annuum var. annuum	Mexico
1878	183653	S	R	R	S	S	S	R	S	S	S	S	S	S	S	S	H	S	H	S	Capsicum annuum var. annuum	Bolivia
1879	183654	S	Invalid	S	S	S	S	R	S	S	S	S	S	R	R	R	S	S	R	R	Capsicum chinense	Peru
1880	183657	S	R	S	S	S	S	R	S	S	S	S	S	R	R	R	S	S	R	R	Capsicum chinense	Spain
1881	183659	S	R	S	S	S	S	R	S	S	S	S	S	R	R	S	S	S	R	R	Capsicum chinense	Peru
1882	183660	S	R	S	S	S	S	R	S	S	S	S	S	R	R	S	S	S	R	S	Capsicum chinense	Peru
1883	183705	S	R	R	S	S	S	S	Invalid	S	S	S	S	S	S	S	S	S	R	S	Capsicum annuum var. annuum	France
1884	185512	S	R	R	S	S	S	R	S	S	S	S	S	S	S	S	R	S	R	S	Capsicum annuum var. annuum	South Korea
1885	185513	S	S	S	S	S	S	S	Invalid	S	S	S	S	S	S	S	R	S	R	S	Capsicum annuum var. annuum	South Korea
1886	186730	S	R	R	S	S	S	S	S	S	S	S	S	S	S	S	R	S	R	S	Capsicum annuum var. annuum	Japan
1887	186731	S	H	H	S	S	S	H	S	S	S	S	S	H	H	S	H	S	H	S	Capsicum annuum var. annuum	Japan
1888	186732	S	S	S	S	S	S	S	S	S	S	S	S	S	S	S	S	S	S	S	Capsicum annuum var. annuum	Japan
1889	187907	S	R	R	S	S	S	S	R	S	S	S	S	S	S	S	S	S	R	S	Capsicum annuum var. annuum	Unknown
1890	187908	S	S	S	S	S	S	S	Invalid	S	S	S	S	S	S	S	S	S	R	S	Capsicum annuum var. annuum	Russia
1891	187910	S	S	S	S	S	S	S	R	S	S	S	S	S	S	S	S	S	R	S	Capsicum annuum var. annuum	Russia
1892	188110	S	S	S	S	S	S	S	Invalid	S	S	S	S	S	S	S	S	S	R	S	Capsicum annuum var. annuum	China
1893	188111	S	S	S	S	S	S	S	R	S	S	S	S	S	S	S	H	S	R	S	Capsicum annuum var. annuum	China
1894	189939	S	R	R	S	S	S	S	Invalid	S	S	S	S	S	S	S	R	S	R	S	Capsicum annuum var. annuum	Russia
1895	189940	S	R	S	S	S	S	S	S	S	S	S	S	S	S	S	S	S	S	S	Capsicum annuum var. annuum	Russia
1896	189941	S	S	S	S	S	S	S	S	S	S	S	S	S	S	S	S	S	S	S	Capsicum annuum var. annuum	Ukraine
1897	189942	S	Invalid	S	S	S	S	R	S	S	S	S	S	R	R	R	S	S	R	R	Capsicum annuum var. annuum	Ukraine
1898	191653	S	H	H	S	S	S	R	S	S	S	S	S	R	R	S	H	H	R	S	Capsicum frutescens	Mexico
1899	191654	S	Invalid	S	S	S	S	R	S	S	S	S	S	R	R	R	S	S	R	R	Capsicum chinense	Peru
1900	191655	S	Invalid	S	S	S	S	R	S	S	S	S	S	R	R	S	S	S	R	S	Capsicum chinense	Mexico
1901	195032	S	S	S	S	S	S	R	S	S	S	S	S	S	S	S	S	S	R	S	Capsicum annuum var. annuum	South Korea
1902	195038	S	R	R	S	S	S	R	S	S	S	S	S	S	S	S	R	S	R	S	Capsicum annuum var. annuum	South Korea
1903	199403	S	S	S	S	S	S	S	Invalid	S	S	S	S	S	S	S	S	S	R	S	Capsicum annuum var. annuum	Netherlands
1904	199404	S	S	S	S	S	S	S	R	S	S	S	S	S	S	S	S	S	R	S	Capsicum annuum var. annuum	Netherlands
1905	199405	S	S	S	S	S	S	S	S	S	S	S	S	S	S	S	S	S	R	S	Capsicum annuum var. annuum	Netherlands
1906	199406	S	R	R	S	S	S	S	R	S	S	S	S	S	S	S	S	S	R	S	Capsicum annuum var. annuum	Netherlands
1907	199407	S	R	R	S	S	S	S	Invalid	S	S	S	S	S	S	S	S	S	R	S	Capsicum annuum var. annuum	Unknown
1908	199409	S	S	S	S	S	S	S	R	S	S	S	S	S	S	S	S	S	R	S	Capsicum annuum var. annuum	Moldova
1909	199410	S	S	S	S	S	S	S	Invalid	S	S	S	S	S	S	S	S	S	R	S	Capsicum annuum var. annuum	Moldova
1910	199411	S	R	R	S	S	S	S	Invalid	S	S	S	S	S	S	S	S	S	R	S	Capsicum annuum var. annuum	Moldova
1911	199412	S	S	S	S	S	S	S	R	S	S	S	S	S	S	S	S	S	R	S	Capsicum annuum var. annuum	Gabon
1912	199413	S	S	S	S	S	S	S	Invalid	S	S	S	S	S	S	S	S	S	R	S	Capsicum annuum var. annuum	Ukraine
1913	199414	S	S	S	S	S	S	R	S	S	S	S	S	S	S	S	R	S	R	S	Capsicum annuum var. annuum	Unknown
1914	199415	S	S	S	S	S	S	S	S	S	S	S	S	S	S	S	S	S	R	S	Capsicum annuum var. annuum	Russia
1915	199416	S	Invalid	R	S	S	S	S	Invalid	S	S	S	Invalid	S	H	H	S	S	S	S	Capsicum annuum var. annuum	Virgin Islands (U.S.)
1916	200285	S	S	S	S	S	S	S	S	S	S	S	S	S	S	S	S	S	S	S	Capsicum annuum var. annuum	Nepal
1917	200286	S	S	S	S	S	S	R	S	S	S	S	S	S	S	S	S	S	R	S	Capsicum annuum var. annuum	Nepal
1918	200287	S	S	S	S	S	S	S	Invalid	S	S	S	S	S	S	S	S	S	R	S	Capsicum annuum var. annuum	Nepal
1919	200289	S	S	S	S	S	S	S	Invalid	S	S	S	S	S	S	S	S	S	R	S	Capsicum annuum var. annuum	Nepal
1920	200290	S	S	S	S	S	S	S	Invalid	S	S	S	S	S	S	S	S	S	R	S	Capsicum annuum var. annuum	Nepal
1921	200291	S	R	R	S	S	S	S	Invalid	S	S	S	S	S	S	S	S	S	R	S	Capsicum annuum var. annuum	Nepal
1922	200293	S	R	R	S	S	S	R	S	S	S	S	S	R	R	S	S	S	S	S	Capsicum annuum var. annuum	Nepal
1923	200672	S	S	S	S	S	S	S	S	S	S	S	S	S	S	S	S	S	S	S	Capsicum sp.	Russia
1924	200673	S	R	R	S	S	S	R	Invalid	S	S	S	S	S	S	S	S	S	S	S	Capsicum annuum var. annuum	Russia
1925	200674	S	H	H	S	S	S	H	S	S	S	S	S	S	S	S	S	S	R	S	Capsicum annuum var. annuum	Russia
1926	201134	S	H	H	S	S	S	S	S	S	S	S	S	R	R	S	S	S	R	S	Capsicum frutescens	Philippines
1927	201141	S	R	R	S	S	S	S	S	S	S	S	S	R	R	S	H	S	S	S	Capsicum frutescens	Philippines
1928	201143	S	S	S	S	S	S	S	S	S	S	S	S	H	H	S	S	S	R	S	Capsicum frutescens	Philippines
1929	201157	S	H	H	S	S	S	S	S	S	S	S	S	S	S	S	R	S	S	S	Capsicum frutescens	Philippines
1930	201158	S	R	R	S	S	S	S	S	S	S	S	S	R	R	S	S	S	S	S	Capsicum frutescens	Philippines
1931	201162	S	S	S	S	S	S	S	S	S	S	S	S	S	S	S	S	S	R	S	Capsicum frutescens	Philippines
1932	201164	S	R	Invalid	R	R	S	S	S	S	R	R	R	R	R	S	S	S	R	S	Capsicum frutescens	Philippines
1933	201613	S	R	R	S	S	S	S	S	S	S	S	S	S	S	S	R	S	R	S	Capsicum annuum var. annuum	Philippines
1934	201626	S	Invalid	S	S	S	S	S	S	S	S	S	S	R	R	S	S	S	R	S	Capsicum annuum var. annuum	Philippines
1935	201628	S	H	H	S	S	S	S	S	S	S	S	S	S	S	S	H	S	S	S	Capsicum annuum var. annuum	Philippines
1936	201630	S	S	S	S	S	S	S	Invalid	S	S	S	S	S	S	S	S	S	R	S	Capsicum annuum var. annuum	Philippines
1937	201631	S	S	S	S	S	S	S	S	S	S	S	S	S	S	S	R	S	R	S	Capsicum annuum var. annuum	Philippines
1938	201632	S	S	S	S	S	S	S	S	S	S	S	S	S	S	S	R	S	R	S	Capsicum annuum var. annuum	Philippines
1939	201633	S	R	R	S	S	S	R	S	S	S	S	S	S	S	S	R	S	R	S	Capsicum annuum var. annuum	Philippines
1940	201634	S	R	R	S	S	S	S	S	S	S	S	S	S	S	S	S	S	H	S	Capsicum annuum var. annuum	Philippines
1941	201635	S	R	R	S	S	S	S	S	S	S	S	S	S	S	S	R	S	R	S	Capsicum annuum var. annuum	Philippines
1942	203206	S	R	R	S	S	S	R	R	S	S	S	S	S	S	S	S	S	R	S	Capsicum annuum var. annuum	Uzbekistan
1943	203207	S	R	R	S	S	S	H	S	S	S	S	S	S	S	S	S	S	R	S	Capsicum annuum var. annuum	Uzbekistan
1944	203208	S	R	R	S	S	S	S	S	S	S	S	S	S	S	S	S	S	R	S	Capsicum annuum var. annuum	Uzbekistan
1945	203209	S	S	S	S	S	S	S	R	S	Invalid	S	S	S	S	S	S	S	R	S	Capsicum annuum var. annuum	Uzbekistan
1946	203210	S	R	R	S	S	S	S	R	S	S	S	S	S	S	S	S	S	R	S	Capsicum annuum var. annuum	Uzbekistan
1947	203211	S	S	S	S	S	S	S	S	S	S	S	S	S	S	S	S	S	R	S	Capsicum annuum var. annuum	Uzbekistan
1948	203212	S	S	S	S	S	S	S	S	S	S	S	S	S	S	S	S	S	R	S	Capsicum annuum var. annuum	Uzbekistan
1949	203213	S	S	S	S	S	S	S	R	S	S	S	S	S	S	S	S	S	R	S	Capsicum annuum var. annuum	Uzbekistan
1950	203214	S	S	S	S	S	S	S	R	S	S	S	S	S	S	S	S	S	R	S	Capsicum annuum var. annuum	Uzbekistan
1951	203215	S	S	S	S	S	S	S	R	S	S	S	S	S	S	S	S	S	R	S	Capsicum annuum var. annuum	Uzbekistan
1952	203216	S	S	S	S	S	S	R	S	S	S	S	S	S	S	S	S	S	R	S	Capsicum annuum var. annuum	Uzbekistan
1953	203217	S	S	S	S	S	S	S	R	S	S	S	S	S	S	S	S	S	R	S	Capsicum annuum var. annuum	Uzbekistan
1954	203218	S	S	S	S	S	S	R	R	S	S	S	S	S	S	S	S	S	R	S	Capsicum annuum var. annuum	Uzbekistan
1955	203219	S	S	S	S	S	S	R	R	S	S	S	S	S	S	S	S	S	R	S	Capsicum sp.	Uzbekistan
1956	203222	S	R	R	S	S	S	S	Invalid	S	S	S	S	S	S	S	S	S	R	S	Capsicum sp.	Uzbekistan
1957	203223	S	R	R	S	S	S	R	Invalid	S	S	S	S	S	S	S	H	S	R	S	Capsicum sp.	Uzbekistan
1958	203224	S	S	S	S	S	S	R	R	S	S	S	S	S	S	S	S	S	R	S	Capsicum sp.	Uzbekistan
1959	203230	S	R	R	S	S	S	R	S	S	S	S	S	S	S	S	S	S	R	S	Capsicum sp.	Uzbekistan
1960	203236	S	S	S	S	S	S	S	Invalid	S	S	S	S	S	S	S	S	S	R	S	Capsicum annuum var. annuum	Uzbekistan
1961	203498	S	R	S	S	S	S	R	S	S	S	S	S	R	R	S	S	Invalid	R	S	Capsicum annuum var. annuum	Australia
1962	203500	S	S	S	S	S	S	S	R	S	S	S	S	S	S	S	S	S	R	S	Capsicum annuum var. annuum	Australia
1963	203501	S	S	S	S	S	S	S	R	S	S	S	S	S	S	S	S	S	R	S	Capsicum annuum var. annuum	Australia
1964	203502	S	R	R	S	S	S	S	Invalid	S	S	S	S	S	S	S	S	S	R	S	Capsicum annuum var. annuum	Australia
1965	203503	S	H	H	S	S	S	S	Invalid	S	S	S	S	S	S	S	S	S	R	S	Capsicum annuum var. annuum	Australia
1966	203523	S	Invalid	S	S	S	S	S	S	S	S	S	S	R	R	S	S	S	R	S	Capsicum frutescens	Mexico
1967	207018	S	S	S	S	S	S	S	Invalid	S	S	S	S	S	S	S	S	S	R	S	Capsicum annuum var. annuum	Unknown
1968	207019	S	R	R	S	S	S	S	Invalid	S	S	S	S	S	S	S	S	S	R	S	Capsicum annuum var. annuum	Unknown
1969	207020	S	S	S	S	S	S	S	S	S	S	S	S	S	S	S	H	S	H	S	Capsicum annuum var. annuum	Unknown
1970	207021	S	R	R	S	S	S	S	Invalid	S	S	S	S	S	S	S	S	S	R	S	Capsicum annuum var. annuum	Russia
1971	207023	S	S	S	S	S	S	S	Invalid	S	S	S	S	S	S	S	S	S	R	S	Capsicum annuum var. annuum	Hungary
1972	207024	S	S	S	S	S	S	S	R	S	S	S	S	S	S	S	S	S	R	S	Capsicum annuum var. annuum	Hungary
1973	207025	S	R	S	S	S	S	S	S	S	S	S	S	S	S	S	S	S	R	S	Capsicum annuum var. annuum	Russia
1974	207026	S	S	S	S	S	S	S	Invalid	S	S	S	S	S	S	S	S	S	R	S	Capsicum annuum var. annuum	Russia
1975	207027	S	R	R	S	S	S	S	S	S	S	S	S	S	S	S	S	S	H	S	Capsicum annuum var. annuum	Yugoslavia
1976	207255	S	S	S	S	S	S	R	S	S	S	S	S	S	S	S	S	S	R	S	Capsicum annuum var. annuum	Uzbekistan
1977	207256	S	S	S	S	S	S	R	R	S	S	S	S	S	S	S	S	S	R	S	Capsicum annuum var. annuum	Uzbekistan
1978	207257	S	S	S	S	S	S	R	R	S	S	S	S	S	S	S	S	S	R	S	Capsicum annuum var. annuum	Uzbekistan
1979	207258	S	S	S	S	S	S	S	S	S	S	S	S	S	S	S	S	S	R	S	Capsicum annuum var. annuum	Uzbekistan
1980	207259	S	S	S	S	S	S	S	R	S	S	S	S	S	S	S	S	S	R	S	Capsicum annuum var. annuum	Uzbekistan
1981	207260	S	R	R	S	S	S	S	S	S	S	S	S	S	S	S	S	S	R	S	Capsicum annuum var. annuum	Uzbekistan
1982	207261	S	S	S	S	S	S	S	R	S	S	S	S	S	S	S	S	S	R	S	Capsicum annuum var. annuum	Uzbekistan
1983	207262	S	S	S	S	S	S	S	Invalid	S	S	S	S	S	S	S	S	S	R	S	Capsicum annuum var. annuum	Uzbekistan
1984	207263	S	H	H	S	S	S	S	R	S	S	S	S	S	S	S	S	S	R	S	Capsicum annuum var. annuum	Uzbekistan
1985	207264	S	S	S	S	S	S	R	Invalid	S	S	S	S	S	S	S	S	S	R	S	Capsicum annuum var. annuum	Uzbekistan
1986	207265	S	R	R	S	S	S	R	Invalid	S	S	S	S	S	S	S	S	S	R	S	Capsicum annuum var. annuum	Uzbekistan
1987	207266	S	R	R	S	S	S	H	Invalid	S	S	S	S	S	S	S	S	S	R	S	Capsicum annuum var. annuum	Uzbekistan
1988	207267	S	S	S	S	S	S	S	R	S	S	S	S	S	S	S	S	S	R	S	Capsicum annuum var. annuum	Uzbekistan
1989	207268	S	S	S	S	S	S	S	R	S	S	S	S	S	S	S	S	S	R	S	Capsicum annuum var. annuum	Uzbekistan
1990	207269	S	S	S	S	S	S	S	R	S	S	S	S	S	S	S	S	S	R	S	Capsicum annuum var. annuum	Uzbekistan
1991	207270	S	S	S	S	S	S	S	R	S	S	S	S	S	S	S	S	S	R	S	Capsicum annuum var. annuum	Uzbekistan
1992	207271	S	S	S	S	S	S	S	R	S	S	S	S	S	S	S	S	S	R	S	Capsicum annuum var. annuum	Uzbekistan
1993	207272	S	S	S	S	S	S	S	R	S	S	S	S	S	S	S	S	S	R	S	Capsicum annuum var. annuum	Uzbekistan
1994	207289	S	S	S	S	S	S	S	Invalid	S	S	S	S	S	S	S	S	S	R	S	Capsicum annuum var. annuum	Bolivia
1995	207290	S	S	S	S	S	S	S	R	S	S	S	S	S	S	S	S	S	R	S	Capsicum annuum var. annuum	Bolivia
1996	207291	S	R	Invalid	R	R	R	S	Invalid	S	R	R	R	R	Invalid	S	S	S	R	S	Capsicum annuum var. annuum	Bolivia
1997	207293	S	R	S	R	R	R	S	Invalid	S	R	R	R	R	Invalid	S	S	S	R	S	Capsicum baccatum	Bolivia
1998	207297	S	R	S	S	S	S	R	S	S	S	S	S	R	R	S	S	S	R	S	Capsicum pubescens	Bolivia
1999	207301	Invalid	Invalid	Invalid	Invalid	Invalid	Invalid	R	Invalid	Invalid	Invalid	Invalid	Invalid	Invalid	Invalid	Invalid	Invalid	Invalid	Invalid	Invalid	Capsicum annuum var. annuum	Bolivia
[truncated: 3,659 more rows]
